# Supplementary material for: Deployment, Calibration, and Cross-Validation of Low-Cost Electrochemical Sensors for Carbon Monoxide, Nitrogen Oxides, and Ozone for an Epidemiological Study
Source: Sensors (Basel). 2021 Jun 19;21(12):4214. doi: 10.3390/s21124214 (PMC8234435; doi:10.3390/s21124214)
Supplement: Supplementary file 1 [file sensors-21-04214-s001.zip]

Archive with 2 entries (2 files):
- sensor_calibration_data.csv
- Zuidema_gasCalibration_Sensors_SupplementaryMaterials_20210612.pdf
