# Supplementary material for: Deployment, Calibration, and Cross-Validation of Low-Cost Electrochemical Sensors for Carbon Monoxide, Nitrogen Oxides, and Ozone for an Epidemiological Study
Source: Sensors (Basel). 2021 Jun 19;21(12):4214. doi: 10.3390/s21124214 (PMC8234435; doi:10.3390/s21124214)
Supplement: Supplementary file 1 [file sensors-21-04214-s001.zip › sensor_calibration_data.csv]

date	agency	monitor	RH_val	Temp_val	CO_ref	CO_we	CO_aux	NO_ref	NO_we	NO_aux	NO2_ref	NO2_we	NO2_aux	O3_ref	O3_we	O3_aux
2017-05-06	PSCA3	ACT1	44.901760625	16.810604166666668	158.29166666666666	361.21612361111113	322.6463239583333	0.8458333333333333	261.7823298611111	284.0707885416667	4.579166666666667	202.8740940972222	232.03430416666666	39.166666666666664	218.83525277777778	222.59530729166667
2017-05-07	PSCA3	ACT1	39.147440227272725	18.02191553030303	159.72727272727272	363.8513056818182	321.90082954545454	NA	NA	NA	NA	NA	NA	NA	NA	NA
2017-05-08	PSCA3	ACT1	41.3148203125	18.472695902777776	204.58333333333334	383.68264131944443	319.0875236111111	3.3916666666666666	267.1176486111111	286.71363194444444	9.079166666666667	203.95577222222224	231.63098888888888	24.625	213.74336979166668	222.31651666666667
2017-05-09	PSCA3	ACT1	41.05396912878788	21.094588106060606	195.6818181818182	376.8998393939394	317.86038257575757	NA	NA	NA	NA	NA	NA	NA	NA	NA
2017-05-10	PSCA3	ACT1	43.258531006944445	21.791629131944443	180.45833333333334	375.84526215277776	316.64164618055554	3.4458333333333333	275.3189708333333	292.4486298611111	9.825	202.77428194444445	230.98304409722223	30.083333333333332	214.98456145833333	221.84568333333334
2017-05-11	PSCA3	ACT1	60.03461212121212	17.20837477272727	189.13636363636363	383.8236488636364	319.9921606060606	NA	NA	NA	NA	NA	NA	NA	NA	NA
2017-05-12	PSCA3	ACT1	51.14204423611111	16.266764930555556	176.20833333333334	370.2001236111111	318.2465496527778	1.4416666666666667	260.03322743055554	281.88471319444443	7.270833333333333	204.38876666666667	232.336525	25.75	214.417059375	223.04869930555554
2017-05-13	PSCA3	ACT1	48.64038534090909	17.406189204545456	153.13636363636363	355.2011390151515	317.8212375	NA	NA	NA	NA	NA	NA	NA	NA	NA
2017-05-14	PSCA3	ACT1	47.877721944444446	18.029964930555554	156.625	358.68374305555557	319.88395972222224	0.4	262.9283145833333	285.41010173611113	4.079166666666667	202.7994982638889	231.94583715277778	31.291666666666668	214.81805520833333	222.77151631944446
2017-05-15	PSCA3	ACT1	53.15354537878788	16.292723143939394	171.4090909090909	370.09495795454546	320.7715056818182	NA	NA	NA	NA	NA	NA	NA	NA	NA
2017-05-16	PSCA3	ACT1	53.113074652777776	15.81433732638889	166.875	363.22363020833336	319.4701045138889	0.8	259.1097916666667	282.01108402777777	6.65	204.8343277777778	232.5187232638889	32.708333333333336	217.63989236111112	223.30728506944445
2017-05-17	PSCA3	ACT1	49.837651174242424	18.017414583333334	171.13636363636363	367.28224924242426	318.67749734848485	NA	NA	NA	NA	NA	NA	NA	NA	NA
2017-11-04	PSCA3	ACT1	45.1700978125	12.005425179924243	242.41666666666666	382.8993625631313	317.0250440340909	4.141666666666667	268.63344690656567	284.9209293560606	10.333333333333334	207.4516675820707	233.1992331439394	14.333333333333334	211.6235452651515	224.62979081439394
2017-11-05	PSCA3	ACT1	48.153877664690384	11.464766488801054	227.91304347826087	365.735381027668	314.5913324110672	NA	NA	NA	NA	NA	NA	NA	NA	NA
2017-11-06	PSCA3	ACT1	40.0080557312253	12.847111847826087	274	388.4313104743083	311.88302592226614	NA	NA	NA	NA	NA	NA	NA	NA	NA
2017-11-07	PSCA3	ACT1	34.766116070487485	13.540987572463768	231.82608695652175	369.3098955204216	310.66744041501977	NA	NA	NA	NA	NA	NA	22.73913043478261	213.48921557971013	223.84878432147562
2017-11-08	PSCA3	ACT1	40.31873337285902	15.281631656785244	254.95652173913044	384.2841664361001	310.44451890645587	NA	NA	NA	NA	NA	NA	NA	NA	NA
2017-11-09	PSCA3	ACT1	57.199187539525695	15.022160635704875	303.4782608695652	406.4188744400527	310.9262161067194	NA	NA	NA	NA	NA	NA	8.73913043478261	212.82253330039526	224.22789397233203
2017-11-10	PSCA3	ACT1	56.073391725955204	14.484135576416337	275.2608695652174	395.3733970685112	310.16319575098817	NA	NA	NA	NA	NA	NA	NA	NA	NA
2017-11-11	PSCA3	ACT1	54.71587727931489	14.823963096179183	280.9130434782609	387.8651363965744	306.56014071146245	NA	NA	NA	NA	NA	NA	NA	NA	NA
2017-11-12	PSCA3	ACT1	58.559559634387355	15.835105556653492	201.8695652173913	361.727819828722	311.77541857707513	NA	NA	NA	NA	NA	NA	NA	NA	NA
2017-11-14	PSCA3	ACT1	46.87980633399209	15.668018919631095	155.17391304347825	355.7677109025033	316.3886226284585	NA	NA	NA	NA	NA	NA	NA	NA	NA
2017-11-15	PSCA3	ACT1	53.75562037220026	14.899239990118577	226.34782608695653	381.14595928853754	316.69481040843215	NA	NA	NA	NA	NA	NA	NA	NA	NA
2017-11-16	PSCA3	ACT1	53.41200353096179	14.135738083003952	220.17391304347825	373.81148023715417	314.1601964426877	NA	NA	NA	NA	NA	NA	NA	NA	NA
2017-11-17	PSCA3	ACT1	49.686484436758896	14.536812124505929	194.7826086956522	367.3613819828722	314.6036857048748	NA	NA	NA	NA	NA	NA	NA	NA	NA
2017-11-18	PSCA3	ACT1	46.114477635046114	15.220535105401845	240.52173913043478	384.3880451581028	313.0416412055336	NA	NA	NA	NA	NA	NA	NA	NA	NA
2017-11-19	PSCA3	ACT1	46.55638210144927	14.158075984848486	210.43478260869566	365.5909238801054	309.63719087615283	NA	NA	NA	NA	NA	NA	NA	NA	NA
2017-11-20	PSCA3	ACT1	61.31174206649832	15.043400841750842	210.11111111111111	367.2618046717172	313.5354492845118	NA	NA	NA	NA	NA	NA	NA	NA	NA
2017-11-22	PSCA3	ACT1	67.19089642951252	20.366430247035574	227.47826086956522	375.71617259552045	308.0573149209486	NA	NA	NA	NA	NA	NA	NA	NA	NA
2017-11-23	PSCA3	ACT1	64.91094632891414	16.856167168560606	135.54166666666666	342.5020754419192	318.0373605744949	0.08333333333333334	257.0841230744949	280.2981286931818	2.375	204.7483641098485	232.2991733901515	NA	NA	NA
2017-11-24	PSCA3	ACT1	52.412799591567854	15.52991775032938	182.82608695652175	370.10407562582344	319.7255354743083	NA	NA	NA	NA	NA	NA	NA	NA	NA
2017-11-25	PSCA3	ACT1	53.46084454545455	15.13024757260101	284.1666666666667	407.3128419823232	313.6686667929293	11.733333333333333	261.31896732954544	278.32859779040405	16.0875	209.5671101010101	232.6476578598485	NA	NA	NA
2017-11-26	PSCA3	ACT1	60.871428962450594	15.39714143939394	182.8695652173913	356.0132277997365	310.80009466403163	NA	NA	NA	NA	NA	NA	NA	NA	NA
2017-11-27	PSCA3	ACT1	52.14193772397892	14.499359947299078	234.3913043478261	387.3556955204216	315.29991475625826	NA	NA	NA	NA	NA	NA	16.91304347826087	214.3120131422925	223.77449911067194
2017-11-28	PSCA3	ACT1	53.84489507246377	14.170520566534915	241.7391304347826	381.82944140316204	311.7644729249012	NA	NA	NA	NA	NA	NA	NA	NA	NA
2017-11-29	PSCA3	ACT1	52.04698371212121	14.866722546113307	270.60869565217394	397.8783199604743	311.2278341897233	NA	NA	NA	NA	NA	NA	NA	NA	NA
2017-11-30	PSCA3	ACT1	55.26414741106719	14.204634864953887	249.91304347826087	385.17999828722003	309.87821129776023	NA	NA	NA	NA	NA	NA	NA	NA	NA
2017-12-01	PSCA3	ACT1	52.915720105401846	14.217904081027669	208.8695652173913	369.69890849802374	312.45147951251647	NA	NA	NA	NA	NA	NA	NA	NA	NA
2017-12-02	PSCA3	ACT1	56.66023800395257	13.630856841238472	222.34782608695653	376.088073715415	314.52412213438737	NA	NA	NA	NA	NA	NA	NA	NA	NA
2017-12-03	PSCA3	ACT1	52.11997914690382	13.605711380105403	220.7826086956522	380.8631918642951	313.75451584321473	NA	NA	NA	NA	NA	NA	NA	NA	NA
2017-12-04	PSCA3	ACT1	54.66152817193676	12.236125718050065	320.7391304347826	418.6083145586298	310.126816831357	NA	NA	NA	NA	NA	NA	NA	NA	NA
2017-12-05	PSCA3	ACT1	50.39232693017128	11.72768235803689	254.04347826086956	380.47541093544135	306.4734605072464	NA	NA	NA	NA	NA	NA	NA	NA	NA
2017-12-06	PSCA3	ACT1	49.45117680500659	13.195200042819499	294.9130434782609	406.5860164690382	309.0613914690382	NA	NA	NA	NA	NA	NA	NA	NA	NA
2018-02-09	PSCA3	ACT1	48.44310927206851	14.459844100790514	217.08695652173913	379.55687691040845	313.07616805006586	NA	NA	NA	NA	NA	NA	NA	NA	NA
2018-02-10	PSCA3	ACT1	39.02939859354414	12.590881748023715	232.17391304347825	387.2291358695652	313.8542255599473	NA	NA	NA	NA	NA	NA	NA	NA	NA
2018-02-11	PSCA3	ACT1	41.69194640974967	12.744463666007904	242.2608695652174	380.16933639657447	307.99047812911726	NA	NA	NA	NA	NA	NA	NA	NA	NA
2018-02-12	PSCA3	ACT1	29.215073998682477	12.504002408432148	213.52173913043478	372.99568886693015	312.36308372859025	NA	NA	NA	NA	NA	NA	NA	NA	NA
2018-02-13	PSCA3	ACT1	36.389005718050065	12.969023356719367	337.7391304347826	415.87256805006587	304.4886107048748	NA	NA	NA	NA	NA	NA	NA	NA	NA
2018-02-14	PSCA3	ACT1	49.93296640974967	12.880572526350461	241.6086956521739	379.7754807641634	310.68647364953887	NA	NA	NA	NA	NA	NA	NA	NA	NA
2018-02-15	PSCA3	ACT1	47.073582154150195	13.78037237483531	255.2173913043478	383.3680325757576	308.5512640316206	NA	NA	NA	NA	NA	NA	NA	NA	NA
2018-02-16	PSCA3	ACT1	53.4533090942029	14.578627727272726	190.2608695652174	358.67601096837944	312.71979377470353	NA	NA	NA	NA	NA	NA	NA	NA	NA
2018-02-17	PSCA3	ACT1	50.440060965085635	14.686966653491437	144.2173913043478	344.62314505928856	317.20144841897235	NA	NA	NA	NA	NA	NA	NA	NA	NA
2018-02-18	PSCA3	ACT1	38.36687235836627	11.035147570158102	157.30434782608697	352.78134756258237	319.0537688735178	NA	NA	NA	NA	NA	NA	NA	NA	NA
2018-02-19	PSCA3	ACT1	24.176664265480895	10.165161836956521	197.69565217391303	370.55476432806324	316.9785256587615	NA	NA	NA	NA	NA	NA	NA	NA	NA
2018-02-20	PSCA3	ACT1	33.7240565085639	10.08221577140975	235.56521739130434	376.99407450592884	312.5094916337286	NA	NA	NA	NA	NA	NA	NA	NA	NA
2018-02-21	PSCA3	ACT1	35.770692045454545	9.644857399538868	224.3913043478261	370.994767654809	311.4319055006588	NA	NA	NA	NA	NA	NA	NA	NA	NA
2018-02-22	PSCA3	ACT1	34.91984917654809	9.889436306653492	197.82608695652175	358.1118921277997	312.56051837944665	NA	NA	NA	NA	NA	NA	NA	NA	NA
2018-02-23	PSCA3	ACT1	40.11936300065876	9.117616087285903	253.3913043478261	383.96563455204216	310.61364785902504	NA	NA	NA	NA	NA	NA	NA	NA	NA
2018-02-24	PSCA3	ACT1	45.18111812582345	12.475411663372858	199.82608695652175	355.88399519104087	309.7532423254282	NA	NA	NA	NA	NA	NA	NA	NA	NA
2018-02-25	PSCA3	ACT1	48.1712060770751	12.574924168972332	165.2173913043478	347.59378586956524	314.6219071475626	NA	NA	NA	NA	NA	NA	NA	NA	NA
2018-02-26	PSCA3	ACT1	41.412636291172596	12.012195256258234	240.04347826086956	383.3041075098814	314.32985928853753	NA	NA	NA	NA	NA	NA	NA	NA	NA
2018-02-27	PSCA3	ACT1	50.39481070158103	12.840465843214757	198.82608695652175	363.14816488801057	310.95289561923585	NA	NA	NA	NA	NA	NA	NA	NA	NA
2018-02-28	PSCA3	ACT1	51.91604416996047	13.192079934123846	219.82608695652175	367.00683468379447	310.74933132411064	NA	NA	NA	NA	NA	NA	NA	NA	NA
2018-03-01	PSCA3	ACT1	45.36716182147563	13.709640187747036	249.08695652173913	389.588215513834	312.5304387351779	NA	NA	NA	NA	NA	NA	NA	NA	NA
2018-03-02	PSCA3	ACT1	49.340672386363636	12.890055037878788	217.1818181818182	373.7110568181818	312.29885568181817	NA	NA	NA	NA	NA	NA	NA	NA	NA
2018-03-03	PSCA3	ACT1	45.64131292819499	13.01264777173913	232.69565217391303	377.7745066534914	310.4706391963109	NA	NA	NA	NA	NA	NA	NA	NA	NA
2018-03-04	PSCA3	ACT1	49.360031050724636	12.672499749670619	246.82608695652175	382.6387902173913	309.46717187088274	NA	NA	NA	NA	NA	NA	NA	NA	NA
2018-03-05	PSCA3	ACT1	46.65790522727273	13.859689683794466	226.08695652173913	373.90151175889326	311.05874305006586	NA	NA	NA	NA	NA	NA	23.304347826086957	215.79731531620553	224.63523250988143
2018-03-06	PSCA3	ACT1	42.445200039525695	14.123897397891962	223.2608695652174	371.2144578063241	310.2356617588933	NA	NA	NA	NA	NA	NA	NA	NA	NA
2018-03-07	PSCA3	ACT1	43.953378932806324	13.428723827404479	244	382.45898949275363	310.8389292160738	NA	NA	NA	NA	NA	NA	NA	NA	NA
2018-03-08	PSCA3	ACT1	58.41280841897233	14.178932134387352	273.6521739130435	384.3651542819499	306.83490731225294	NA	NA	NA	NA	NA	NA	NA	NA	NA
2018-03-13	PSCA3	ACT1	46.358215337465566	17.671385492424243	186.0909090909091	372.01963980716255	316.2059753787879	NA	NA	NA	NA	NA	NA	NA	NA	NA
2018-03-14	PSCA3	ACT1	46.710301060606064	15.647872771464646	196.45833333333334	366.0445912878788	313.7365617424242	0.8583333333333334	255.447833364899	278.42145650252525	8	207.70018686868687	232.84017597853534	NA	NA	NA
2018-03-15	PSCA3	ACT1	39.94526443181818	14.774426924931129	238.6818181818182	381.1334990358127	310.4095072658402	NA	NA	NA	NA	NA	NA	NA	NA	NA
2018-03-16	PSCA3	ACT1	43.06328031881313	15.321626489898991	230.75	378.1296140782828	310.94897825126264	3.379166666666667	256.62857017045457	278.3558859848485	12.091666666666667	209.24333472222222	232.920211489899	21.708333333333332	214.28543415404042	224.5053331439394
2018-03-17	PSCA3	ACT1	45.511235013774105	14.978954022038568	239.4090909090909	377.96531945592284	309.07641308539945	NA	NA	NA	NA	NA	NA	NA	NA	NA
2018-03-18	PSCA3	ACT1	42.938922755681816	15.595788825757575	191.45833333333334	356.70549204545455	312.0084077651515	0.5916666666666667	255.71556215277778	279.08573368055556	7.1875	208.05601524621213	232.91152080176767	29.958333333333332	215.9300143308081	224.29886426767678
2018-03-19	PSCA3	ACT1	44.38483744490358	15.079082024793388	242.45454545454547	389.1463321280992	312.6550800964187	NA	NA	NA	NA	NA	NA	NA	NA	NA
2018-03-20	PSCA3	ACT1	45.356150372474744	14.818600369318181	217.25	370.2447438131313	310.9522144255051	2.575	255.54316859217172	278.06196957070705	9.2375	208.6774730429293	233.09739154040403	23.333333333333332	214.0530149621212	224.61300410353536
2018-03-21	PSCA3	ACT1	46.647137200413226	15.71939682506887	345.54545454545456	422.81777258953167	306.3863018939394	NA	NA	NA	NA	NA	NA	NA	NA	NA
2018-03-22	PSCA3	ACT1	52.424419785353535	14.207958955176768	224.66666666666666	366.98468374368684	308.5875327335859	0.6125	253.19697720959596	276.94866398358585	10.029166666666667	210.19487960858586	233.29595372474748	30.25	217.95146382575757	224.83313636363636
2018-03-23	PSCA3	ACT1	44.99701011707989	13.50408261707989	207.36363636363637	363.5053920798898	312.53705154958675	NA	NA	NA	NA	NA	NA	NA	NA	NA
2018-03-24	PSCA3	ACT1	44.5015645675505	13.97820007260101	194.33333333333334	358.00137178030303	313.6283982323232	0.575	253.90103027146463	277.68770176767674	7.754166666666666	209.4203341540404	233.24253469065656	30.458333333333332	217.0709084280303	224.7236682449495
2018-03-25	PSCA3	ACT1	41.92131715564739	14.423253484848486	229.54545454545453	374.14257944214876	311.16996194903584	NA	NA	NA	NA	NA	NA	NA	NA	NA
2018-03-26	PSCA3	ACT1	50.334329005681816	14.394365110479798	200.25	365.51166480429293	314.03501676136364	0.6416666666666667	253.6275663510101	277.7406775252525	6.920833333333333	210.0449087121212	233.4998403409091	NA	NA	NA
2018-03-27	PSCA3	ACT1	55.88317962121212	15.842751085858586	186	360.47380414862914	314.527372979798	NA	NA	NA	NA	NA	NA	NA	NA	NA
2018-03-28	PSCA3	ACT1	49.00888896464647	15.674791452020202	185.45833333333334	361.64256000631315	315.2721671401515	0.9083333333333333	256.2063137626263	279.5264970959596	5.404166666666667	208.24380868055556	232.83907029671718	32.458333333333336	216.78334738005051	224.23844870580808
2018-03-29	PSCA3	ACT1	45.933043006198346	16.656528904958677	189.27272727272728	365.0591398071625	313.9175547520661	NA	NA	NA	NA	NA	NA	NA	NA	NA
2018-03-30	PSCA3	ACT1	48.94654691919192	17.448017872474747	173.70833333333334	358.7014628787879	315.21010849116163	0.625	258.0454605429293	281.10410192550506	5.591666666666667	207.25748762626262	232.42075726010103	29.375	214.83745041035354	223.7510720328283
2018-03-31	PSCA3	ACT1	45.131465699035815	16.74429593663912	191.0909090909091	370.25455141184574	315.43067038567494	NA	NA	NA	NA	NA	NA	NA	NA	NA
2018-04-01	PSCA3	ACT1	47.76945860164141	14.285434747474747	159.41666666666666	351.8366833333333	315.46125877525253	0.19166666666666668	252.97481698232323	277.3442087121212	2.720833333333333	208.74731922348485	233.21061376262625	36.625	218.38357578914142	224.4109661300505
2018-04-02	PSCA3	ACT1	38.690359552669555	14.77905064935065	188.61904761904762	363.2329752886003	314.256134992785	NA	NA	NA	NA	NA	NA	NA	NA	NA
2018-04-03	PSCA3	ACT1	37.87988689078283	14.84916939709596	234.875	383.05883702651516	313.91936799242427	2.408333333333333	255.95790899621213	278.470588510101	12.304166666666667	210.68321875	233.09451379419193	NA	NA	NA
2018-04-04	PSCA3	ACT1	56.168764872589534	14.572080509641873	214.1818181818182	373.84702269283747	313.15649304407714	NA	NA	NA	NA	NA	NA	NA	NA	NA
2018-04-05	PSCA3	ACT1	62.595055549242424	16.29690669507576	260.0416666666667	390.0637598169192	308.4976292613636	9.233333333333333	261.34286420454544	279.227847885101	13.325000000000001	209.65547458964647	232.89921044823234	11.583333333333334	210.9086632260101	224.47061549873737
2018-04-06	PSCA3	ACT1	56.13499323347107	19.345355375344354	222	383.36206642561984	307.9395026859504	NA	NA	NA	NA	NA	NA	NA	NA	NA
2018-04-07	PSCA3	ACT1	58.77905652462121	16.839537301136364	172.58333333333334	355.876988415404	313.22951448863637	4.5874999999999995	258.4346351957071	279.2465371212121	7.3125	208.49232771464645	232.516632260101	NA	NA	NA
2018-04-08	PSCA3	ACT1	57.96227557506887	15.50809617768595	147	349.7054970041322	318.03864077134983	NA	NA	NA	NA	NA	NA	NA	NA	NA
2018-04-09	PSCA3	ACT1	46.406956202651514	17.745063907828282	208.04166666666666	375.9292809659091	315.34991609848487	2.316666666666667	258.80040811237376	280.8490296401515	12.129166666666666	209.0808462121212	232.1689957070707	NA	NA	NA
2018-04-10	PSCA3	ACT1	47.22700555785124	18.009797685950414	197.5909090909091	368.4038617768595	312.5489703856749	NA	NA	NA	NA	NA	NA	NA	NA	NA
2018-04-11	PSCA3	ACT1	49.761907028985505	15.809118695652174	190.04347826086956	364.66334311594204	315.04020942028984	NA	NA	NA	NA	NA	NA	NA	NA	NA
2018-04-12	PSCA3	ACT1	49.582677386363635	15.037699624655648	182.5909090909091	360.8732925619835	315.4932545798898	NA	NA	NA	NA	NA	NA	NA	NA	NA
2018-04-13	PSCA3	ACT1	57.893716404671714	15.335151799242425	201.16666666666666	367.5201806186869	314.9048096590909	0.95	254.41406404671716	278.19037720959597	6.416666666666667	210.25728339646466	233.06425934343434	34.041666666666664	219.16543708964647	224.074605145202
2018-04-14	PSCA3	ACT1	62.67225357093664	15.54086826446281	218.86363636363637	377.4419235881543	314.1841495523416	NA	NA	NA	NA	NA	NA	NA	NA	NA
2018-04-15	PSCA3	ACT1	55.68393828282828	15.087894880050506	191.16666666666666	358.44835173611114	313.10702124368686	0.2833333333333333	253.88944741161617	277.95518125	6.770833333333333	210.14168099747474	232.85631073232324	38.166666666666664	220.23830590277777	223.74960164141413
2018-04-16	PSCA3	ACT1	55.25009115013774	14.519883050964188	198.45454545454547	368.32164328512397	315.4772674586777	NA	NA	NA	NA	NA	NA	NA	NA	NA
2018-04-17	PSCA3	ACT1	45.87222817550505	16.08989855429293	182.375	359.17512708333334	315.55966000631315	0.4666666666666667	255.912408364899	279.5309961489899	3.7375000000000003	208.39973816287878	232.5901211489899	39.041666666666664	218.60352386363635	223.42760028409091
2018-04-18	PSCA3	ACT1	45.20575297979798	17.25446496212121	203.83333333333334	374.42826527777777	314.07579166666665	NA	NA	NA	NA	NA	NA	NA	NA	NA
2018-04-19	PSCA3	ACT1	44.052213797348486	17.55364154671717	216.91666666666666	377.4635857638889	312.2936458017677	2.975	259.0793399621212	280.77009845328286	9.0375	208.31206158459597	232.36195388257576	28.458333333333332	215.09832591540405	223.23486130050506
2018-04-20	PSCA3	ACT1	36.872823691460056	18.253748770661158	201.27272727272728	370.00639032369145	311.12701721763085	NA	NA	NA	NA	NA	NA	NA	NA	NA
2018-04-21	PSCA3	ACT1	43.49773986111111	16.605990353535354	163.29166666666666	355.62413740530303	316.6943379419192	0.24583333333333335	255.46565097853536	279.4091732638889	2.566666666666667	208.4203178661616	232.6353550189394	43.25	220.4693285669192	223.7580755050505
2018-04-22	PSCA3	ACT1	42.8526723553719	16.9589275	178.27272727272728	364.2869332988981	316.34973223140497	NA	NA	NA	NA	NA	NA	NA	NA	NA
2018-04-23	PSCA3	ACT1	37.93922782828283	19.307507496843435	220.75	382.59634618055554	312.11024059343436	2.4291666666666667	262.0151246527778	283.13219375	10.0125	207.32390091540404	231.87110946969696	NA	NA	NA
2018-04-24	PSCA3	ACT1	31.86554119490358	22.680905265151516	252.86363636363637	396.31548942837463	306.83651373966944	NA	NA	NA	NA	NA	NA	NA	NA	NA
2018-04-25	PSCA3	ACT1	35.96390241792929	21.784715198863637	222.25	387.0502963383838	310.503584375	3.1125	263.53631527777776	283.99046982323233	12.8875	206.89289864267676	231.289944760101	31.458333333333332	215.49470909090908	222.78992777777776
2018-04-26	PSCA3	ACT1	34.16825665633609	24.026684249311295	244.0909090909091	397.8202688705234	306.7167010674931	NA	NA	NA	NA	NA	NA	NA	NA	NA
2018-04-27	PSCA3	ACT1	53.49737570075757	18.20996533459596	168.79166666666666	358.1330617739899	312.00152926136366	0.3458333333333333	255.22215820707072	278.65450123106064	5.166666666666667	207.16957989267678	232.58194321338385	32.666666666666664	215.8776620580808	223.62449507575758
2018-04-28	PSCA3	ACT1	58.7116811969697	16.708304325757577	166	359.35221484848483	316.7229265909091	NA	NA	NA	NA	NA	NA	NA	NA	NA
2018-04-29	PSCA3	ACT1	48.54594976010101	18.732304198232324	157.58333333333334	352.25803734217175	315.9994288825758	0.9875	258.6121203914141	280.91271887626266	3.4458333333333333	205.4549869949495	232.02951783459596	33.166666666666664	214.34310975378787	222.85860804924243
2018-04-30	PSCA3	ACT1	49.458635678374655	17.253345402892563	175	365.0927787878788	317.3148067493113	NA	NA	NA	NA	NA	NA	NA	NA	NA
2018-05-01	PSCA3	ACT1	49.06434479249012	18.22522050395257	181.7826086956522	365.4643407773386	315.50102417654807	1.791304347826087	258.03341403162057	280.3494656126482	11.02608695652174	208.11062302371542	232.322345256917	24.130434782608695	213.91763208168643	223.03577341897233
2018-05-02	PSCA3	ACT1	44.363395051652894	20.521401432506888	249.5909090909091	401.9241798898072	310.21192407024796	NA	NA	NA	NA	NA	NA	NA	NA	NA
2018-05-03	PSCA3	ACT1	43.806756666666665	22.39089786931818	259.0416666666667	390.6574789141414	302.92750211489897	6.691666666666666	268.07130773358585	285.4237515467172	10.220833333333333	205.29124772727272	231.1152094381313	24.916666666666668	211.6045879419192	222.06976470959597
2018-05-04	PSCA3	ACT1	44.851407100550965	19.672672982093665	155.54545454545453	355.61356553030305	314.67627620523416	NA	NA	NA	NA	NA	NA	NA	NA	NA
2018-05-05	PSCA3	ACT1	50.70978162878788	20.399487787247473	207.20833333333334	385.3804308712121	315.3741420138889	1.7125	259.2516945391414	281.34223746843435	9.666666666666666	206.6388898989899	231.886880145202	23.958333333333332	212.60800404040404	222.82319479166665
2018-05-06	PSCA3	ACT1	48.10002781336088	23.160226002066118	205.54545454545453	378.531063946281	308.72921539256197	NA	NA	NA	NA	NA	NA	NA	NA	NA
2018-05-07	PSCA3	ACT1	50.342061808712124	21.410428819444444	166.5	363.7462673611111	315.622330145202	1.425	260.677968655303	282.28798058712124	8.4125	205.97210839646465	231.82905732323232	NA	NA	NA
2018-05-08	PSCA3	ACT1	50.59491341253444	22.7952888946281	196	382.22839724517905	311.6520816115702	NA	NA	NA	NA	NA	NA	NA	NA	NA
2018-05-09	PSCA3	ACT1	47.72559491161616	21.32779585858586	139.58333333333334	351.90995571338385	317.0893154040404	0.4791666666666667	259.5878922348485	282.03920208333335	3.4458333333333333	204.81995344065658	231.64810694444444	38	216.21598121843434	222.3302752840909
2018-05-10	PSCA3	ACT1	49.24746334366391	19.109572055785122	152.72727272727272	363.517572107438	319.2318516184573	NA	NA	NA	NA	NA	NA	NA	NA	NA
2018-05-11	PSCA3	ACT1	45.484052086489896	20.648894507575758	181.91666666666666	371.7976731691919	317.08960220959597	2.216666666666667	261.1643795138889	282.4037184659091	10.391666666666666	206.7974329229798	231.78671332070707	26.583333333333332	214.03170460858587	222.51900198863638
2018-05-12	PSCA3	ACT1	42.692482523923445	24.442347472089313	190.26315789473685	370.5282946172249	311.62239704944176	NA	NA	NA	NA	NA	NA	NA	NA	NA
2018-05-15	PSCA3	ACT1	50.87457225063131	22.904078989898988	167.91666666666666	365.8501362373737	312.0246410353535	0.9875	260.96273636363634	282.44874577020204	7.545833333333333	204.5860380681818	231.53433229166666	23.791666666666668	211.26203910984847	222.6010492739899
2018-05-16	PSCA3	ACT1	46.23596045110193	22.93416980371901	137.72727272727272	354.35615454545456	317.2810702479339	NA	NA	NA	NA	NA	NA	NA	NA	NA
2018-05-17	PSCA3	ACT1	49.4520771969697	20.964103942550505	144.625	356.11886398358587	318.4307021464646	0.5375	259.2227769570707	281.44554990530304	3.6625	203.74825227272729	231.72547790404042	25.875	211.07319962121213	222.56750249368687
2018-05-18	PSCA3	ACT1	53.05750063360882	20.85471152892562	185.36363636363637	379.6822144628099	316.6028934573003	NA	NA	NA	NA	NA	NA	NA	NA	NA
2018-05-19	PSCA3	ACT1	53.75715727588384	21.92613975378788	210.79166666666666	384.2543819128788	311.884872979798	16.616666666666667	269.8621529040404	281.8626255050505	19.233333333333334	208.42189337121212	231.67695236742424	NA	NA	NA
2018-05-20	PSCA3	ACT1	50.138773433195595	20.815496002066116	154.1818181818182	357.67238925619836	315.35036687327823	NA	NA	NA	NA	NA	NA	NA	NA	NA
2018-05-21	PSCA3	ACT1	44.6760139520202	22.175778920454544	160.79166666666666	361.2379284722222	316.19668762626264	2.225	262.6705232007576	283.4535633838384	6.308333333333334	204.19566650883837	231.23376309974748	NA	NA	NA
2018-05-22	PSCA3	ACT1	44.384527262396695	24.067027334710744	178.22727272727272	373.11866287878786	314.98779672865015	NA	NA	NA	NA	NA	NA	NA	NA	NA
2018-05-23	PSCA3	ACT1	40.412740740740745	25.459544284722224	181.625	374.0158341898148	313.81541199074076	6.7375	271.5224806712963	288.2020284722222	12.829166666666666	204.4960549537037	230.27911493055555	27.333333333333332	213.0955402777778	221.3000194212963
2017-05-19	PSCA3	ACT10	43.092874242424244	23.01117481060606	207.9090909090909	411.64296818181816	318.5702878787879	NA	NA	NA	NA	NA	NA	NA	NA	NA
2017-05-20	PSCA3	ACT10	42.85684274305556	23.61649048611111	170.66666666666666	399.01456006944443	320.81073541666666	3.2041666666666666	282.4029003472222	300.24116770833336	9.266666666666667	206.7578232638889	246.17493055555556	NA	NA	NA
2017-05-21	PSCA3	ACT10	44.1949734469697	24.56613803030303	194.0909090909091	416.58484166666665	321.36122803030304	NA	NA	NA	NA	NA	NA	NA	NA	NA
2017-05-22	PSCA3	ACT10	40.564660902777774	26.572635243055554	224.91666666666666	432.21874479166667	318.2542628472222	3.3166666666666664	292.53851631944445	306.474209375	12.608333333333333	205.56163715277776	245.2464732638889	31.666666666666668	214.33780659722223	218.3555315972222
2017-05-23	PSCA3	ACT10	42.3165446969697	24.71159931818182	203.54545454545453	415.243303030303	315.1732034090909	NA	NA	NA	NA	NA	NA	NA	NA	NA
2017-05-24	PSCA3	ACT10	38.93652454861111	19.76736107638889	161	387.3520111111111	322.47242743055557	1.1375	269.44180694444447	291.6688201388889	6.695833333333334	207.32624756944443	246.99219027777778	34.166666666666664	214.70518958333332	219.30585381944445
2017-05-25	PSCA3	ACT10	43.61965695833334	22.185081958333335	214.1	421.94569333333334	318.45244333333335	NA	NA	NA	NA	NA	NA	NA	NA	NA
2017-05-26	PSCA3	ACT10	40.34227472222222	25.217451145833333	212.66666666666666	417.4712	316.0289701388889	9.6875	291.112653125	301.8941256944444	16.5875	207.63941597222222	245.5964375	23.416666666666668	212.56859270833334	218.50568923611112
2017-05-27	PSCA3	ACT10	36.12357890151515	27.932860795454545	224.77272727272728	431.38726704545456	315.36298636363637	NA	NA	NA	NA	NA	NA	NA	NA	NA
2017-05-28	PSCA3	ACT10	36.71840597222222	27.341265243055556	205.54166666666666	421.45045347222225	314.0084375	9.166666666666666	295.100525	304.1649548611111	19.6875	207.32754930555555	245.1368486111111	24.083333333333332	213.64243506944445	218.31334305555555
2017-05-29	PSCA3	ACT10	49.45150768939394	23.368812045454547	157.3181818181818	392.43496325757576	318.71177651515154	NA	NA	NA	NA	NA	NA	NA	NA	NA
2017-05-30	PSCA3	ACT10	55.91602552083334	19.404585	141.5	381.76244583333335	321.2700208333333	0.43333333333333335	266.6012361111111	289.9749763888889	4.404166666666667	207.71304756944446	247.81421284722222	28.75	212.91120729166667	220.18043055555555
2017-05-31	PSCA3	ACT10	47.176658068181816	23.022465265151517	132.77272727272728	383.10218674242424	322.20229356060605	NA	NA	NA	NA	NA	NA	NA	NA	NA
2017-06-01	PSCA3	ACT10	52.762204895833335	22.5569725	128.91666666666666	382.02682881944446	323.49445486111114	0.7250000000000001	275.5291413194444	295.7996430555556	4.045833333333333	205.5676232638889	246.82100833333334	21.375	208.03255486111112	219.566325
2017-06-02	PSCA3	ACT10	42.50190795454545	24.15548621212121	141.54545454545453	390.08177840909093	324.56899015151515	NA	NA	NA	NA	NA	NA	NA	NA	NA
2017-06-03	PSCA3	ACT10	43.903834340277776	21.69182079861111	153.29166666666666	392.813246875	323.8163875	0.9833333333333334	271.99005659722224	293.77472222222224	8.733333333333333	207.5014923611111	246.79442604166667	25.916666666666668	212.23677881944445	219.46162951388888
2017-06-04	PSCA3	ACT10	41.57008428030303	21.169839545454547	144.54545454545453	384.20400416666666	323.38594356060605	NA	NA	NA	NA	NA	NA	NA	NA	NA
2017-06-05	PSCA3	ACT10	39.4571378125	22.468737569444443	153.33333333333334	388.32874444444445	323.43190208333334	1.5791666666666666	276.76274722222223	296.80011527777776	5.908333333333333	205.88479618055555	246.38199131944444	31.583333333333332	212.6190902777778	219.1167184027778
2017-06-06	PSCA3	ACT10	34.835873977272726	26.569590492424243	180.22727272727272	406.0394875	321.7463640151515	NA	NA	NA	NA	NA	NA	NA	NA	NA
2017-06-07	PSCA3	ACT10	31.828172638888887	27.580258564814816	157.72222222222223	395.9066101851852	319.4763212962963	NA	NA	NA	NA	NA	NA	NA	NA	NA
2017-06-08	PSCA3	ACT10	53.56652765873016	21.187597301587303	146.47619047619048	384.65201190476193	322.3609488095238	NA	NA	NA	NA	NA	NA	NA	NA	NA
2017-06-09	PSCA3	ACT10	45.67518111111111	20.475058090277777	152.66666666666666	386.74231354166665	323.52045555555554	1.1875	269.8101611111111	292.1691572916667	7.116666666666667	207.51216041666666	247.10811145833333	25.666666666666668	211.34191631944444	219.50358125
2017-06-10	PSCA3	ACT10	42.49336481060606	21.363897045454546	146.95454545454547	380.259290530303	323.2147242424242	NA	NA	NA	NA	NA	NA	NA	NA	NA
2017-06-13	PSCA3	ACT10	49.68314590277778	19.8938071875	130.04166666666666	374.62199895833334	325.7808131944444	1.9166666666666667	270.64150034722223	292.58004409722224	6.3625	207.8088295138889	247.38843576388888	24.125	211.00212986111111	219.842271875
2017-06-14	PSCA3	ACT10	40.84328293181818	21.796863944444443	138.4090909090909	378.44929656565654	326.67270434343436	NA	NA	NA	NA	NA	NA	NA	NA	NA
2018-04-20	PSCA3	ACT10	37.52649960399449	18.664696336088156	201.27272727272728	398.7842759986226	314.38718412534433	NA	NA	NA	NA	NA	NA	NA	NA	NA
2018-04-21	PSCA3	ACT10	43.89723302083333	17.063919378156566	163.29166666666666	384.8266170138889	319.7267383522727	0.24583333333333335	262.32267496843434	287.9706650252525	2.566666666666667	211.7452140151515	248.65480795454545	43.25	218.55005918560607	220.6485619949495
2018-04-22	PSCA3	ACT10	43.530578953168046	17.274118419421487	178.27272727272728	393.31127827134986	320.42945633608815	NA	NA	NA	NA	NA	NA	NA	NA	NA
2018-04-23	PSCA3	ACT10	38.87910337121212	19.590805905934342	220.75	411.4181255366162	316.30766486742425	2.4291666666666667	268.8794433712121	291.18331152146465	10.0125	211.41928175505052	247.86030198863637	NA	NA	NA
2018-04-24	PSCA3	ACT10	32.85224076790634	23.04800826446281	252.86363636363637	424.9906578168044	309.4564779958678	NA	NA	NA	NA	NA	NA	NA	NA	NA
2018-04-25	PSCA3	ACT10	36.95566844065657	22.046500438762628	222.25	415.09858841540404	312.59312102272725	3.1125	270.31654343434343	291.58640561868685	12.8875	210.70595751262627	247.32497872474747	31.458333333333332	214.14070050505052	219.84264946338385
2018-04-26	PSCA3	ACT10	35.2486971315427	24.296005154958678	244.0909090909091	426.9575598140496	308.9222317493113	NA	NA	NA	NA	NA	NA	NA	NA	NA
2018-04-27	PSCA3	ACT10	53.2057551010101	18.713836458333333	168.79166666666666	386.78709624368685	314.71134532828285	0.3458333333333333	261.4817779671717	287.1370453914141	5.166666666666667	210.69802720959595	248.55349239267676	32.666666666666664	214.52399940025253	220.5821821338384
2018-04-28	PSCA3	ACT10	58.39144775	17.143681856060606	166	387.18110136363634	319.67406340909093	NA	NA	NA	NA	NA	NA	NA	NA	NA
2018-04-29	PSCA3	ACT10	48.49375864267677	19.207787597853535	157.58333333333334	381.0334546401515	319.1766387310606	0.9875	265.79190634469694	289.38790527146466	3.4458333333333333	209.4835434659091	247.9799088699495	33.166666666666664	213.28303869949494	220.2487223800505
2018-04-30	PSCA3	ACT10	49.59378166322314	17.62187011707989	175	391.8768961432507	320.0673481749311	NA	NA	NA	NA	NA	NA	NA	NA	NA
2018-05-01	PSCA3	ACT10	48.971355671936756	18.675142381422926	181.7826086956522	393.5084129776021	319.3478800395257	1.791304347826087	265.2469394927536	289.00550062582346	11.02608695652174	212.00964084321475	248.28101571146246	24.130434782608695	212.8214331027668	220.57191222002635
2018-05-02	PSCA3	ACT10	44.893767379476586	20.810645878099173	249.5909090909091	430.2504109848485	314.25475096418734	NA	NA	NA	NA	NA	NA	NA	NA	NA
2018-05-03	PSCA3	ACT10	44.511040905934344	22.56783412878788	259.0416666666667	422.02285672348484	306.9982063762626	6.691666666666666	273.98310962752527	292.68760448232325	10.220833333333333	209.42873276515152	247.14305868055555	24.916666666666668	210.84026884469696	219.8013136679293
2018-05-04	PSCA3	ACT10	45.744841201790635	19.8215330922865	155.54545454545453	383.37869638429754	316.56770623278237	NA	NA	NA	NA	NA	NA	NA	NA	NA
2018-05-05	PSCA3	ACT10	51.373137676767676	20.560839861111113	207.20833333333334	413.0961095959596	317.9040716540404	1.7125	266.11686821338384	289.5186114267677	9.666666666666666	210.63686515151517	247.9073600378788	23.958333333333332	211.7482276830808	220.30552067550505
2018-05-06	PSCA3	ACT10	48.84274295454546	23.3024236707989	205.54545454545453	407.6808072658402	311.505579993113	NA	NA	NA	NA	NA	NA	NA	NA	NA
2018-05-07	PSCA3	ACT10	51.19183969381313	21.44380010732323	166.5	391.78533516414143	317.54886130050505	1.425	266.9934737689394	290.2317965593434	8.4125	210.0733536300505	247.8205620580808	NA	NA	NA
2018-05-08	PSCA3	ACT10	51.13683498278237	22.95640415289256	196	411.1565855371901	314.11760461432505	NA	NA	NA	NA	NA	NA	NA	NA	NA
2018-05-09	PSCA3	ACT10	48.529456224537036	21.44269402314815	139.58333333333334	379.91960606481484	318.8430855787037	0.4791666666666667	266.1935876388889	290.2393012037037	3.4458333333333333	208.82502078703703	247.61839215277777	38	215.17100168981483	219.96282337962964
2017-05-19	PSCA3	ACT11	46.988440568181815	21.35729196969697	207.9090909090909	415.94249015151513	300.49265075757575	NA	NA	NA	NA	NA	NA	NA	NA	NA
2017-05-20	PSCA3	ACT11	46.24423461805556	22.094545486111112	170.66666666666666	405.95937291666667	304.69080729166666	3.2041666666666666	288.83067743055557	294.038946875	9.266666666666667	219.05367256944444	239.5962996527778	NA	NA	NA
2017-05-21	PSCA3	ACT11	48.17286700757576	22.893532537878787	194.0909090909091	420.13151439393937	304.3823386363636	NA	NA	NA	NA	NA	NA	NA	NA	NA
2017-05-22	PSCA3	ACT11	43.39801163194444	25.174193402777778	224.91666666666666	434.5701392361111	300.7532170138889	3.3166666666666664	304.3911079861111	302.1579611111111	12.608333333333333	217.66671041666666	238.260540625	31.666666666666668	218.3108065972222	216.6325138888889
2017-05-23	PSCA3	ACT11	45.26725515151515	23.440452803030304	203.54545454545453	419.5637132575757	297.6606965909091	NA	NA	NA	NA	NA	NA	NA	NA	NA
2017-05-24	PSCA3	ACT11	42.420036180555556	18.215765069444444	161	396.1198538194445	306.1782958333333	1.1375	273.3562645833333	286.89978055555554	6.695833333333334	219.692046875	240.77091284722223	34.166666666666664	219.16225416666666	217.81871666666666
2017-05-25	PSCA3	ACT11	49.700132958333334	19.991542583333334	214.1	421.92440416666665	302.6704404166667	NA	NA	NA	NA	NA	NA	NA	NA	NA
2017-05-26	PSCA3	ACT11	44.541770381944445	23.364973541666668	212.66666666666666	420.5131190972222	300.1366336805556	9.6875	297.9871034722222	296.8791170138889	16.5875	220.08044027777777	238.94165625	23.416666666666668	217.02125798611112	217.24580798611112
2017-05-27	PSCA3	ACT11	39.36090321969697	26.1905925	224.77272727272728	432.4814083333333	299.8233625	NA	NA	NA	NA	NA	NA	NA	NA	NA
2017-05-28	PSCA3	ACT11	39.901013194444445	25.66047857638889	205.54166666666666	424.141796875	298.8410701388889	9.166666666666666	304.1672145833333	300.42903854166667	19.6875	219.77297847222223	238.11621979166665	24.083333333333332	218.3464201388889	216.72671041666666
2017-05-29	PSCA3	ACT11	52.719708181818184	22.134455568181817	157.3181818181818	399.4265178030303	304.7093768939394	NA	NA	NA	NA	NA	NA	NA	NA	NA
2017-05-30	PSCA3	ACT11	59.881079756944445	18.03207003472222	141.5	389.80480625	307.2625184027778	0.43333333333333335	268.8425427083333	285.06543159722224	4.404166666666667	219.94306944444443	241.33155659722223	28.75	217.24130243055555	218.64071076388888
2017-05-31	PSCA3	ACT11	50.261667878787875	21.805807386363636	132.77272727272728	390.04453295454545	307.0371359848485	NA	NA	NA	NA	NA	NA	NA	NA	NA
2017-06-01	PSCA3	ACT11	56.14665788194445	21.359493645833332	128.91666666666666	390.2262621527778	309.1570375	0.7250000000000001	279.7090545138889	290.3832670138889	4.045833333333333	217.70370243055555	240.2930625	21.375	211.62387361111112	217.81828819444445
2017-06-02	PSCA3	ACT11	44.99778488636364	22.96278909090909	141.54545454545453	395.9278560606061	309.0712428030303	NA	NA	NA	NA	NA	NA	NA	NA	NA
2017-06-03	PSCA3	ACT11	46.35508482638889	20.573322083333334	153.29166666666666	399.12495729166665	307.69091875	0.9833333333333334	275.0464225694445	288.47094375	8.733333333333333	219.8294545138889	240.37419548611112	25.916666666666668	216.31170555555556	217.79028958333333
2017-06-04	PSCA3	ACT11	43.35898803030303	20.185096212121213	144.54545454545453	391.33203333333336	306.9473208333333	NA	NA	NA	NA	NA	NA	NA	NA	NA
2017-06-05	PSCA3	ACT11	43.26434524305556	20.76133565972222	153.33333333333334	394.5191684027778	306.29387395833334	1.5791666666666666	279.5103027777778	290.5173826388889	5.908333333333333	218.23281041666667	239.99286284722223	31.583333333333332	216.940396875	217.532940625
2017-06-06	PSCA3	ACT11	37.218159848484845	25.17131647727273	180.22727272727272	408.6077833333333	303.8300196969697	NA	NA	NA	NA	NA	NA	NA	NA	NA
2017-06-07	PSCA3	ACT11	33.18275625	26.646506944444443	157.72222222222223	399.73914814814816	301.2382337962963	NA	NA	NA	NA	NA	NA	NA	NA	NA
2017-06-08	PSCA3	ACT11	55.92012468253969	20.327171904761904	146.47619047619048	392.3951880952381	307.0644507936508	NA	NA	NA	NA	NA	NA	NA	NA	NA
2017-06-09	PSCA3	ACT11	48.01938916666667	19.41445017361111	152.66666666666666	394.7155298611111	306.9467378472222	1.1875	272.1647861111111	286.7579777777778	7.116666666666667	219.68376631944446	240.51507638888887	25.666666666666668	215.59501423611113	217.89254479166667
2017-06-10	PSCA3	ACT11	46.132162196969695	19.825455946969697	146.95454545454547	388.23632386363636	306.4045382575758	NA	NA	NA	NA	NA	NA	NA	NA	NA
2017-06-13	PSCA3	ACT11	52.82576666666667	18.628518541666665	130.04166666666666	383.61115069444446	308.20772708333334	1.9166666666666667	271.62648229166666	286.361303125	6.3625	220.0182871527778	240.87154166666667	24.125	215.12282743055556	218.32896666666667
2017-06-14	PSCA3	ACT11	43.006596406565656	20.670248886363638	138.4090909090909	386.7686289646465	308.57987287878785	NA	NA	NA	NA	NA	NA	NA	NA	NA
2017-05-19	PSCA3	ACT12	46.315948484848484	21.41587424242424	207.9090909090909	384.7858446969697	330.1512965909091	NA	NA	NA	NA	NA	NA	NA	NA	NA
2017-05-20	PSCA3	ACT12	45.756641944444446	22.19468597222222	170.66666666666666	373.4542461805556	333.61308333333335	3.2041666666666666	261.3899638888889	283.40184409722224	9.266666666666667	191.08881840277778	235.71869722222223	NA	NA	NA
2017-05-21	PSCA3	ACT12	47.30151299242424	23.100463143939393	194.0909090909091	388.0044443181818	331.81718977272726	NA	NA	NA	NA	NA	NA	NA	NA	NA
2017-05-22	PSCA3	ACT12	42.698379618055554	25.307201041666666	224.91666666666666	405.1546142361111	330.35509270833336	3.3166666666666664	271.3726961805556	290.72909791666666	12.608333333333333	189.90799444444445	234.45540069444445	31.666666666666668	187.50934444444445	217.17545069444444
2017-05-23	PSCA3	ACT12	44.327647234848484	23.55934071969697	203.54545454545453	385.20855	324.2941337121212	NA	NA	NA	NA	NA	NA	NA	NA	NA
2017-05-24	PSCA3	ACT12	41.465798506944445	18.36992111111111	161	364.79728715277776	332.44111805555553	1.1375	246.90565416666666	273.6811197916667	6.695833333333334	192.79125833333333	236.82220902777777	34.166666666666664	188.09037604166667	218.44457916666667
2017-05-25	PSCA3	ACT12	47.964286125	20.378006125	214.1	392.66701125	329.2217904166667	NA	NA	NA	NA	NA	NA	NA	NA	NA
2017-05-26	PSCA3	ACT12	43.035618819444444	23.785115659722223	212.66666666666666	386.5426336805556	326.24484618055556	9.6875	268.62663194444445	284.74523854166665	16.5875	192.94404270833334	235.15220277777777	23.416666666666668	185.99471180555554	217.53850555555556
2017-05-27	PSCA3	ACT12	38.12425363636363	26.58020056818182	224.77272727272728	399.0211541666667	326.44325227272725	NA	NA	NA	NA	NA	NA	NA	NA	NA
2017-05-28	PSCA3	ACT12	38.70330131944444	26.099304270833333	205.54166666666666	389.39790694444446	325.4830583333333	9.166666666666666	272.7088298611111	288.14334930555555	19.6875	192.3713527777778	234.32254548611112	24.083333333333332	187.03173680555557	217.05934375
2017-05-29	PSCA3	ACT12	51.48734674242424	22.393611363636364	157.3181818181818	364.7265375	330.7425424242424	NA	NA	NA	NA	NA	NA	NA	NA	NA
2017-05-30	PSCA3	ACT12	58.46689024305556	18.284547708333335	141.5	357.8337326388889	333.5145690972222	0.43333333333333335	244.02563576388889	271.7739090277778	4.404166666666667	193.0906378472222	237.54059826388888	28.75	186.1388954861111	219.1355878472222
2017-05-31	PSCA3	ACT12	49.284731325757576	21.87897962121212	132.77272727272728	356.3740412878788	333.48508106060603	NA	NA	NA	NA	NA	NA	NA	NA	NA
2017-06-01	PSCA3	ACT12	54.461063993055554	21.633318055555556	128.91666666666666	356.3751461805556	335.25478263888886	0.7250000000000001	252.9878527777778	278.03569756944444	4.045833333333333	190.98129305555557	236.36721701388888	21.375	181.37587986111112	218.3859576388889
2017-06-02	PSCA3	ACT12	43.997711515151515	23.132536325757574	141.54545454545453	363.5167125	334.816425	NA	NA	NA	NA	NA	NA	NA	NA	NA
2017-06-03	PSCA3	ACT12	45.1320346875	20.850084270833335	153.29166666666666	370.3021909722222	334.223965625	0.9833333333333334	249.31553784722223	275.9146503472222	8.733333333333333	193.13246145833332	236.51058159722223	25.916666666666668	185.315746875	218.26777291666667
2017-06-04	PSCA3	ACT12	42.654951136363636	20.311600454545456	144.54545454545453	361.9034946969697	333.78025643939395	NA	NA	NA	NA	NA	NA	NA	NA	NA
2017-06-05	PSCA3	ACT12	41.71470288194445	21.222988402777776	153.33333333333334	363.87923854166667	333.27320590277776	1.5791666666666666	253.15546597222223	278.4908642361111	5.908333333333333	191.70403715277777	236.2233454861111	31.583333333333332	185.90062743055555	217.87580069444445
2017-06-06	PSCA3	ACT12	36.05731753787879	25.550193825757574	180.22727272727272	377.47933977272726	330.5315212121212	NA	NA	NA	NA	NA	NA	NA	NA	NA
2017-06-07	PSCA3	ACT12	32.55624801487093	26.67089133838384	157.72222222222223	365.14703438552186	329.2148369949495	NA	NA	NA	NA	NA	NA	NA	NA	NA
2017-06-08	PSCA3	ACT12	55.03029293650794	20.44221103174603	146.47619047619048	361.47246944444447	335.44062063492066	NA	NA	NA	NA	NA	NA	NA	NA	NA
2017-06-09	PSCA3	ACT12	47.43787746527778	19.41509798611111	152.66666666666666	365.74324722222224	334.75880243055553	1.1875	246.74653229166668	273.59085104166667	7.116666666666667	193.03422777777777	236.83976041666668	25.666666666666668	184.65681145833332	218.35557569444444
2017-06-10	PSCA3	ACT12	45.08148393939394	20.090575946969697	146.95454545454547	357.3230208333333	334.9036791666667	NA	NA	NA	NA	NA	NA	NA	NA	NA
2017-06-13	PSCA3	ACT12	51.44831482638889	18.902185972222224	130.04166666666666	352.9315638888889	335.90542465277775	1.9166666666666667	247.09320173611113	273.5932256944444	6.3625	193.48435486111111	237.30824236111113	24.125	184.20363854166666	218.6956361111111
2017-06-14	PSCA3	ACT12	42.11481427272727	20.806260734848486	138.4090909090909	355.95156290404043	335.9259451010101	NA	NA	NA	NA	NA	NA	NA	NA	NA
2017-06-16	PSCA3	ACT13	48.26327560606061	22.36340787878788	125.13636363636364	368.6355678030303	308.7205435606061	NA	NA	NA	NA	NA	NA	NA	NA	NA
2017-06-17	PSCA3	ACT13	51.06367815972222	19.718438854166667	151.45833333333334	384.8602847222222	311.1393996527778	0.7916666666666667	271.4542333333333	292.65770555555554	7.445833333333333	202.30517881944445	228.67086215277777	23.166666666666668	214.59333506944444	226.05443020833334
2017-06-18	PSCA3	ACT13	60.53766821969697	22.08438503787879	168.95454545454547	396.2012609848485	309.1441526515151	NA	NA	NA	NA	NA	NA	NA	NA	NA
2017-06-19	PSCA3	ACT13	58.61492423611111	22.585993784722223	196.33333333333334	406.35225243055555	306.73736354166664	5.770833333333333	281.52071458333336	295.95286215277775	9.775	201.5039625	228.16116284722222	NA	NA	NA
2017-06-20	PSCA3	ACT13	58.286324507575756	21.99784943181818	133.36363636363637	379.6991159090909	305.9166412878788	NA	NA	NA	NA	NA	NA	NA	NA	NA
2017-06-21	PSCA3	ACT13	44.655424618055555	21.15674184027778	123.75	373.53918368055554	312.51200902777776	NA	NA	NA	NA	NA	NA	NA	NA	NA
2017-06-22	PSCA3	ACT13	42.464498636363636	22.927264204545455	154.8181818181818	388.8220651515152	310.6599659090909	NA	NA	NA	NA	NA	NA	NA	NA	NA
2017-06-23	PSCA3	ACT13	40.29831027777778	25.406601770833333	186.58333333333334	406.46220555555556	306.6468701388889	NA	NA	NA	NA	NA	NA	32.458333333333336	216.116415625	224.34244618055556
2017-06-24	PSCA3	ACT13	36.560257803030304	28.715466704545456	199.22727272727272	412.3279560606061	298.6421613636364	NA	NA	NA	NA	NA	NA	NA	NA	NA
2017-06-25	PSCA3	ACT13	32.15806138888889	30.60874059027778	203.04166666666666	419.2964763888889	295.3694736111111	5.320833333333333	311.7135951388889	315.1349489583333	15.279166666666667	195.35749513888888	223.71861805555557	NA	NA	NA
2017-06-26	PSCA3	ACT13	48.72695113636364	24.59053087121212	121.77272727272727	375.57076022727273	305.26377765151517	0.7318181818181818	279.5111810606061	296.18232234848483	4.059090909090909	198.7464321969697	227.78434204545454	NA	NA	NA
2017-06-27	PSCA3	ACT13	47.92554729166667	22.46288138888889	139.08333333333334	385.658796875	311.9148222222222	NA	NA	NA	NA	NA	NA	24.458333333333332	213.77560625	224.73243368055554
2017-06-28	PSCA3	ACT13	48.67428458585859	22.617324414141414	115.5	370.72735184343435	310.78292441919194	NA	NA	NA	NA	NA	NA	NA	NA	NA
2017-11-10	PSCA3	ACT13	64.23502351119895	12.453770375494072	275.2608695652174	439.65552786561267	308.7193319828722	NA	NA	NA	NA	NA	NA	NA	NA	NA
2017-11-11	PSCA3	ACT13	62.55446990777339	12.905548069828722	280.9130434782609	422.7240039196311	297.9804943017128	NA	NA	NA	NA	NA	NA	NA	NA	NA
2017-11-12	PSCA3	ACT13	63.02853858695652	14.791773995388668	201.8695652173913	390.94081469038207	293.4621429512517	NA	NA	NA	NA	NA	NA	NA	NA	NA
2017-11-14	PSCA3	ACT13	51.938455694993415	14.491244963768116	155.17391304347825	383.2670797101449	304.56307450592885	NA	NA	NA	NA	NA	NA	NA	NA	NA
2017-11-15	PSCA3	ACT13	60.97559915019763	13.026557144268775	226.34782608695653	405.09806110013176	306.8063989459816	NA	NA	NA	NA	NA	NA	NA	NA	NA
2017-11-16	PSCA3	ACT13	63.44582373148148	11.79462112037037	224.94444444444446	390.9741416666667	304.2375637037037	1.0555555555555556	261.6102896296296	286.05197064814814	11.38888888888889	205.61838194444445	230.4140265740741	21.38888888888889	217.55604703703705	227.11495925925925
2018-05-26	PSCA3	ACT13	45.638759428374655	20.29110353305785	164.22727272727272	389.4447496212121	306.4690542011019	NA	NA	NA	NA	NA	NA	NA	NA	NA
2018-05-27	PSCA3	ACT13	42.95020318813131	21.889851079545455	161.75	388.30630662878787	303.89645934343434	1.3333333333333333	271.5910539457071	291.7868797032828	6.5125	203.6007689709596	228.44527919823233	34.75	216.80152705176766	225.56004081439394
2018-05-28	PSCA3	ACT13	46.56798698347107	21.310917152203857	140.54545454545453	379.6177165633609	307.51783546831956	NA	NA	NA	NA	NA	NA	NA	NA	NA
2018-05-29	PSCA3	ACT13	47.385652954545456	18.49231545138889	160	385.78532821969696	311.1125498421717	1.1708333333333334	265.4370782512626	288.319730145202	6.245833333333334	205.15841035353534	229.6830641729798	29	216.46014365530303	226.23875615530304
2018-05-30	PSCA3	ACT13	43.10506391184573	19.213754311294764	149.95454545454547	378.8802657369146	308.4480287534435	NA	NA	NA	NA	NA	NA	NA	NA	NA
2018-05-31	PSCA3	ACT13	47.416820871212124	18.383604807449494	153.125	380.2089674558081	309.5982168560606	1.3791666666666667	266.328717834596	288.88435984848485	5.6375	204.97756732954545	229.68986240530302	26.625	215.1505009469697	226.36946957070708
2018-06-01	PSCA3	ACT13	41.50277694903581	20.568120320247935	138.6818181818182	376.46129462809915	308.48130750688705	NA	NA	NA	NA	NA	NA	NA	NA	NA
2018-06-02	PSCA3	ACT13	39.649748106060606	23.27129973800505	185.25	398.89973541666666	304.0625071338384	2.7916666666666665	276.48460142045457	294.6258493686869	10.295833333333334	202.9223719381313	228.08635198863635	22.583333333333332	212.2928875	225.29679621212122
2018-06-03	PSCA3	ACT13	55.7357138946281	19.25301417011019	153.63636363636363	384.53211749311293	306.549601584022	NA	NA	NA	NA	NA	NA	NA	NA	NA
2018-06-04	PSCA3	ACT13	51.4647490154321	18.888507074074074	144.05555555555554	373.14420070987654	309.9349165123457	NA	NA	NA	NA	NA	NA	NA	NA	NA
2018-06-05	PSCA3	ACT13	41.39035633953168	21.016622486225895	148.63636363636363	378.65783312672175	305.82857596418734	NA	NA	NA	NA	NA	NA	NA	NA	NA
2018-06-06	PSCA3	ACT13	43.08917632260101	22.530416988636365	172.125	392.6211745580808	305.5297234848485	2.0416666666666665	273.8123343118687	293.2890623106061	8.745833333333334	203.15077642045455	228.31756856060605	26.75	213.92096849747475	225.55038715277777
2018-06-07	PSCA3	ACT13	45.66842924586777	21.541908140495867	126.81818181818181	372.13608784435263	307.9716741391185	NA	NA	NA	NA	NA	NA	NA	NA	NA
2018-06-08	PSCA3	ACT13	58.630263093434344	19.05304065972222	161.08333333333334	387.81448519570705	310.3927161616162	0.6666666666666667	264.6185057765152	287.9678609532828	7.9875	206.5828949810606	229.81851291035355	30.041666666666668	217.68975855429292	226.58786410984848
2018-06-09	PSCA3	ACT13	57.72265458133971	17.24072355661882	141.57894736842104	374.91551068580543	311.24237747208934	NA	NA	NA	NA	NA	NA	NA	NA	NA
2018-06-10	PSCA3	ACT13	55.838964958964645	17.2557480239899	135.875	370.6655834911616	311.5873755681818	0.45	264.5250090277778	287.8959554608586	3.0083333333333333	204.76119990530304	229.95356963383838	26	214.52974049873737	226.70473551136362
2018-06-11	PSCA3	ACT13	47.3889401446281	20.373735581955923	185.1818181818182	393.1248199724518	305.7571189049587	NA	NA	NA	NA	NA	NA	NA	NA	NA
2018-06-12	PSCA3	ACT13	46.99132476010101	19.94829084280303	185.66666666666666	396.20933607954544	305.0156658459596	4.316666666666666	269.26089438131316	289.6719976957071	12.279166666666667	205.41344605429293	229.3961162247475	15.708333333333334	212.37464037247474	226.24997133838383
2018-06-13	PSCA3	ACT13	51.96309732782369	20.409888333333335	140.54545454545453	373.2547324035813	304.9041621900827	NA	NA	NA	NA	NA	NA	NA	NA	NA
2018-06-14	PSCA3	ACT13	49.862470486111114	20.07619499368687	150.29166666666666	380.568933270202	309.8471201388889	3.341666666666667	269.14276284722223	289.79003349116164	8.604166666666666	204.34353071338384	229.38273374368686	18.666666666666668	212.25623825757575	226.30871306818182
2018-06-15	PSCA3	ACT13	46.98432821280992	21.73250375	133.86363636363637	374.93124194214874	309.1145022727273	NA	NA	NA	NA	NA	NA	NA	NA	NA
2018-06-16	PSCA3	ACT13	44.11076413510101	23.741319416035353	149.79166666666666	383.5820415719697	308.2955847222222	0.8125	276.52606268939394	295.30686960227274	5.270833333333333	201.48782228535353	227.98300176767677	27.083333333333332	212.66887553661616	225.5511219381313
2018-06-17	PSCA3	ACT13	38.10810723140496	28.490508581267218	178.86363636363637	401.97648880853995	298.7935706955923	NA	NA	NA	NA	NA	NA	NA	NA	NA
2018-06-18	PSCA3	ACT13	39.409040827020206	28.717716887626263	192.33333333333334	409.4343013888889	292.83892228535353	5.241666666666667	290.35484958964645	301.4679327020202	11.0125	198.41923775252525	225.74484327651516	24.75	209.80668860479798	223.58039734848484
2018-06-19	PSCA3	ACT13	43.83574641873278	27.275649624655646	160.6818181818182	401.0221871556474	303.0813930440771	NA	NA	NA	NA	NA	NA	NA	NA	NA
2018-06-20	PSCA3	ACT13	46.360501297348485	26.74898065972222	193.04166666666666	415.0360172348485	295.3177455808081	21.495833333333334	291.40044551767676	295.2396737689394	21.854166666666668	202.8703675189394	226.7325300189394	11.583333333333334	209.3814110479798	224.41361565656567
2018-06-21	PSCA3	ACT13	50.72224471763086	23.186215506198348	100	366.22115488980717	306.406784607438	NA	NA	NA	NA	NA	NA	NA	NA	NA
2018-06-22	PSCA3	ACT13	52.79198478219697	21.644298791035354	113.79166666666667	372.42963383838384	311.54787998737373	0.8375	268.4908327335859	290.1499139520202	3.595833333333333	201.70843636363637	228.87217967171716	17.875	209.85849744318182	225.6889972222222
2018-06-23	PSCA3	ACT13	55.49130566460055	21.920245044765842	123.18181818181819	383.05607227961434	312.09675668044076	NA	NA	NA	NA	NA	NA	NA	NA	NA
2018-06-24	PSCA3	ACT13	52.70138824810606	22.423095978535354	139.25	381.9260621527778	306.43470381944445	3.566666666666667	272.25206174242425	291.2104717487374	7.629166666666666	202.30328456439395	228.5201384469697	NA	NA	NA
2018-06-25	PSCA3	ACT13	54.32170275137741	21.292966990358128	105.81818181818181	370.95599683195593	311.3276751033058	NA	NA	NA	NA	NA	NA	NA	NA	NA
2018-06-26	PSCA3	ACT13	47.172486717171715	21.36888627840909	122.08333333333333	373.9131141098485	312.430103125	1.375	269.748544760101	291.1073139520202	5.483333333333333	203.01613210227273	228.84829911616163	26.708333333333332	214.11989094065657	225.74655047348486
2018-06-27	PSCA3	ACT13	48.38880592975207	21.19385386707989	125.9090909090909	374.72226308539945	312.1777981749311	NA	NA	NA	NA	NA	NA	NA	NA	NA
2018-06-28	PSCA3	ACT13	50.368129875	20.86322481060606	138.1	379.44224272727274	311.6972676515152	1.1500000000000001	267.86943795454545	290.12915984848485	6.3950000000000005	203.96906859848485	229.16271424242424	23.1	213.7475056060606	226.05169333333333
2018-06-29	PSCA3	ACT13	49.644290399449034	23.003866883608815	157.86363636363637	387.40672844352616	308.181440530303	NA	NA	NA	NA	NA	NA	NA	NA	NA
2018-07-03	PSCA3	ACT13	43.12918704545454	23.01065721418733	157.13636363636363	385.6856576446281	307.89670650826446	NA	NA	NA	NA	NA	NA	NA	NA	NA
2018-07-06	PSCA3	ACT13	42.008491916035354	26.39773330492424	110.375	372.79678285984846	306.0235960542929	NA	NA	NA	NA	NA	NA	14.25	206.12963648989899	224.38120565025253
2018-07-07	PSCA3	ACT13	45.243095912534436	25.019815426997244	112.36363636363636	375.8974329889807	312.5600480371901	NA	NA	NA	NA	NA	NA	NA	NA	NA
2018-07-08	PSCA3	ACT13	45.930075934343435	24.89130529040404	139.54166666666666	386.39723156565657	310.2757181186869	3.3625	277.05408267045453	294.64081748737374	10.145833333333334	201.41895852272728	227.79658895202022	17.833333333333332	209.90694700126264	224.8911014520202
2018-07-09	PSCA3	ACT13	48.30096973649539	24.26755233201581	128.08695652173913	376.8667790513834	307.99849196310936	NA	NA	NA	NA	NA	NA	NA	NA	NA
2018-07-10	PSCA3	ACT13	49.459377102272725	23.410836464646465	129.125	374.9286171717172	311.9685540719697	1.2791666666666668	272.9233888888889	292.64824801136365	4.458333333333333	201.14154460227272	228.3943268939394	NA	NA	NA
2018-07-11	PSCA3	ACT13	45.07762548553719	26.138604938016528	137.36363636363637	385.0976831955923	309.44184197658404	NA	NA	NA	NA	NA	NA	NA	NA	NA
2018-07-12	PSCA3	ACT13	41.41255531565657	28.063824277146466	181.79166666666666	404.61589678030305	302.7434344381313	8.954166666666667	289.3458701073232	300.0244779671717	10.095833333333333	198.90603614267675	226.28723731060606	20.5	208.83164655934343	224.07707228535352
2018-07-14	PSCA3	ACT13	39.668198952020205	27.36463528409091	159.83333333333334	394.6469035669192	302.8342792929293	9.625	285.32489756944443	297.0247125	14.5625	200.3935292929293	226.47758428030303	21.791666666666668	211.06253607954545	224.05168301767677
2018-07-15	PSCA3	ACT13	34.88070045110193	30.150707186639117	174.13636363636363	402.21289745179064	296.90998925619834	NA	NA	NA	NA	NA	NA	NA	NA	NA
2018-07-16	PSCA3	ACT13	33.16074474431818	29.35309334911616	191.58333333333334	406.47923308080806	295.7293075126263	12.329166666666667	294.8666681502525	301.1625520833333	19.116666666666667	198.05901092171717	224.63187118055555	21.333333333333332	209.42690505050504	222.8314695391414
2018-07-17	PSCA3	ACT13	39.03228541322314	28.917650061983473	147.3181818181818	387.2632399104683	295.8313231404959	NA	NA	NA	NA	NA	NA	NA	NA	NA
2018-07-18	PSCA3	ACT13	49.385905722853536	24.93801244318182	117.41666666666667	374.49314191919194	308.7198288510101	1.8291666666666666	273.4956335542929	292.392337594697	6.354166666666667	200.0511794507576	227.9324567550505	NA	NA	NA
2018-07-19	PSCA3	ACT13	48.55087856060606	22.556865347796144	107.77272727272727	369.08298488292013	312.1776292011019	NA	NA	NA	NA	NA	NA	NA	NA	NA
2018-07-20	PSCA3	ACT13	44.391352351641416	23.51064213699495	124.45833333333333	374.25411856060606	311.27912357954546	1.6458333333333333	272.49383383838386	292.26772976641416	6.533333333333333	200.81443232323232	227.8661306818182	21.083333333333332	210.53301237373736	225.08578506944446
2018-07-21	PSCA3	ACT13	40.96097529958678	24.69913394628099	135.1818181818182	379.11890254820935	309.64420595730024	NA	NA	NA	NA	NA	NA	NA	NA	NA
2018-07-22	PSCA3	ACT13	38.76539824179293	27.053515164141412	152.875	388.22669226641415	305.2856178030303	2.6041666666666665	282.4101128156566	298.6126277462121	7.220833333333333	198.5738779671717	226.20487670454546	27.375	211.3107021780303	224.11994561237373
2018-07-23	PSCA3	ACT13	36.63285266184573	29.281706642561982	195.5	409.10454566115703	295.757172899449	NA	NA	NA	NA	NA	NA	NA	NA	NA
2018-07-24	PSCA3	ACT13	40.69807011784512	27.735392007575758	215.05555555555554	412.42067104377105	298.21731334175087	22.555555555555557	295.28085425084174	296.8997955387205	16.47222222222222	199.65112117003366	226.4518205808081	17.77777777777778	209.10728577441077	224.45130862794613
2018-07-26	PSCA3	ACT13	38.44621054924242	29.498774618055556	227.29166666666666	415.7942715909091	286.7371455808081	18.545833333333334	296.7136366477273	299.84141000631314	22.916666666666668	200.13650852272727	225.31174741161615	22.041666666666668	211.82554946338385	223.47395148358586
2018-07-27	PSCA3	ACT13	40.931510096418734	28.55725466597796	159.86363636363637	394.43001845730026	296.8784051997245	NA	NA	NA	NA	NA	NA	NA	NA	NA
2018-07-28	PSCA3	ACT13	45.817269996843436	27.06021778409091	157.20833333333334	391.48215883838384	301.455945864899	6.604166666666666	281.2653142676768	295.6215811868687	12.820833333333333	200.25458304924243	226.93622155934344	14.416666666666666	208.55523522727273	224.48219933712122
2018-07-29	PSCA3	ACT13	44.60086717592593	28.89170845959596	183.16666666666666	399.06462567340066	297.01515395622897	NA	NA	NA	NA	NA	NA	NA	NA	NA
2018-07-31	PSCA3	ACT13	48.9717566976584	26.080517148760332	141.04545454545453	380.92675788567493	301.65342658402204	NA	NA	NA	NA	NA	NA	NA	NA	NA
2018-08-01	PSCA3	ACT13	51.75068000694444	24.059790696759258	114.5	369.10770618055557	307.804495787037	0.7708333333333334	271.64156430555556	291.93649113425926	3.5791666666666666	200.39861518518518	228.22363365740742	NA	NA	NA
2017-06-16	PSCA3	ACT14	48.25053166666667	22.31802950757576	125.13636363636364	359.7571041666667	323.47281893939396	NA	NA	NA	NA	NA	NA	NA	NA	NA
2017-06-17	PSCA3	ACT14	51.13404388888889	19.71002392361111	151.45833333333334	377.18570625	324.9101322916667	0.7916666666666667	270.40355555555556	282.40154131944445	7.445833333333333	217.474834375	235.0060736111111	23.166666666666668	213.2154690972222	235.59148715277777
2017-06-18	PSCA3	ACT14	61.8015590530303	21.720758863636362	168.95454545454547	388.9194696969697	324.54018484848484	NA	NA	NA	NA	NA	NA	NA	NA	NA
2017-06-19	PSCA3	ACT14	58.66280913194444	22.593546319444442	196.33333333333334	401.7735197916667	321.635990625	5.770833333333333	280.2056274305555	285.57207465277776	9.775	216.70989340277777	234.56861284722223	NA	NA	NA
2017-06-20	PSCA3	ACT14	58.69704151515152	21.866850416666665	133.36363636363637	371.2279049242424	320.7013973484849	NA	NA	NA	NA	NA	NA	NA	NA	NA
2017-06-21	PSCA3	ACT14	44.747581805555555	21.085511354166666	123.75	365.53483715277775	326.28297152777776	NA	NA	NA	NA	NA	NA	NA	NA	NA
2017-06-22	PSCA3	ACT14	41.607591704545456	23.245028901515152	154.8181818181818	381.18022992424244	324.23045795454544	NA	NA	NA	NA	NA	NA	NA	NA	NA
2017-06-23	PSCA3	ACT14	39.74355954861111	25.598019375	186.58333333333334	399.8087704861111	322.51508229166666	NA	NA	NA	NA	NA	NA	32.458333333333336	215.254271875	233.77610104166666
2017-06-24	PSCA3	ACT14	35.96760378787879	28.94157121212121	199.22727272727272	403.6226534090909	315.8435484848485	NA	NA	NA	NA	NA	NA	NA	NA	NA
2017-06-25	PSCA3	ACT14	31.30657482638889	30.960736458333333	203.04166666666666	409.5278690972222	313.24179305555555	5.320833333333333	308.4477288194444	305.19106180555553	15.279166666666667	212.17007430555554	231.15421527777778	NA	NA	NA
2017-06-26	PSCA3	ACT14	48.528039280303034	24.589742613636364	121.77272727272727	366.733275	321.3958268939394	0.7318181818181818	275.6646727272727	285.2445575757576	4.059090909090909	213.84398143939393	234.26519318181818	NA	NA	NA
2017-06-27	PSCA3	ACT14	48.0818778125	22.357262916666667	139.08333333333334	378.0760138888889	326.69010972222225	NA	NA	NA	NA	NA	NA	24.458333333333332	212.59190868055555	234.77527743055555
2017-06-28	PSCA3	ACT14	48.79525323989899	22.50708191919192	115.5	362.3703376767677	324.9802312121212	NA	NA	NA	NA	NA	NA	NA	NA	NA
2017-12-14	PSCA3	ACT14	61.70588908432148	10.403469799407114	541.1739130434783	498.3652428194994	312.75376561264824	NA	NA	NA	NA	NA	NA	NA	NA	NA
2017-12-15	PSCA3	ACT14	60.81923511528327	10.74135855599473	361.60869565217394	427.8888399538867	309.5003914690382	NA	NA	NA	NA	NA	NA	NA	NA	NA
2017-12-16	PSCA3	ACT14	65.07631229545454	10.598187889015152	286.5	409.3996358333333	314.88413352272727	NA	NA	NA	NA	NA	NA	NA	NA	NA
2017-12-17	PSCA3	ACT14	64.90891333992094	12.89788034914361	166.8695652173913	363.77061413043475	315.9065164690382	NA	NA	NA	NA	NA	NA	NA	NA	NA
2017-12-18	PSCA3	ACT14	69.21242067523056	12.267056337285903	170.69565217391303	376.2468716732543	322.99208698945984	NA	NA	NA	NA	NA	NA	NA	NA	NA
2017-12-19	PSCA3	ACT14	66.13365708827405	11.035943509881424	172.3913043478261	376.3642312582345	324.35020200922264	NA	NA	NA	NA	NA	NA	NA	NA	NA
2017-12-20	PSCA3	ACT14	55.63342164361001	8.606696645915678	207.17391304347825	393.76855286561266	325.87194097496706	NA	NA	NA	NA	NA	NA	NA	NA	NA
2017-12-21	PSCA3	ACT14	60.28657696640316	7.002267334650856	295.4782608695652	422.7162666996047	321.4795114953887	NA	NA	NA	NA	NA	NA	NA	NA	NA
2017-12-22	PSCA3	ACT14	62.75438851778656	8.281686917325429	229.3913043478261	393.6688740447958	318.8936535902503	NA	NA	NA	NA	NA	NA	NA	NA	NA
2017-12-23	PSCA3	ACT14	50.81600061594203	5.263183191040843	212.52173913043478	389.994085770751	322.4892142951252	NA	NA	NA	NA	NA	NA	NA	NA	NA
2017-12-24	PSCA3	ACT14	48.73422255270092	5.8791603992094865	197.34782608695653	377.87459265480896	322.091164657444	NA	NA	NA	NA	NA	NA	NA	NA	NA
2017-12-25	PSCA3	ACT14	66.71107162055335	6.080553587944664	278.1304347826087	416.46267493412387	323.6291802700922	NA	NA	NA	NA	NA	NA	11.521739130434783	214.72820036231883	237.81330938735178
2017-12-26	PSCA3	ACT14	62.830211123188406	6.872018341567853	315.30434782608694	424.92912282608694	318.25924489459817	NA	NA	NA	NA	NA	NA	NA	NA	NA
2017-12-27	PSCA3	ACT14	58.26409898880105	8.111365897891963	386.04347826086956	450.0244675889328	315.80953889986824	NA	NA	NA	NA	NA	NA	3.4782608695652173	212.56987312252966	237.49216162714097
2017-12-28	PSCA3	ACT14	68.1506099176548	11.729391411725956	231.69565217391303	384.06460283267455	311.5434348484848	NA	NA	NA	NA	NA	NA	NA	NA	NA
2017-12-29	PSCA3	ACT14	71.12785815217391	13.085033748353096	217.69565217391303	391.35934634387354	318.5892740118577	NA	NA	NA	NA	NA	NA	14.608695652173912	213.7811856389987	237.2581856060606
2017-12-30	PSCA3	ACT14	63.46990138669302	11.398933712450592	208.52173913043478	392.56509117259554	323.00805256916993	NA	NA	NA	NA	NA	NA	NA	NA	NA
2017-12-31	PSCA3	ACT14	64.12413455862978	7.836908489459816	204.30434782608697	392.7826652173913	323.7502076745718	NA	NA	NA	NA	NA	NA	NA	NA	NA
2018-01-01	PSCA3	ACT14	61.20170263504611	6.999797131752306	264.2608695652174	413.7145884057971	321.06495085639	NA	NA	NA	NA	NA	NA	NA	NA	NA
2018-01-02	PSCA3	ACT14	56.85141647233201	8.853164733860343	323.3478260869565	433.539518972332	317.34045780632414	NA	NA	NA	NA	NA	NA	4.782608695652174	213.1971136693017	237.4428969367589
2018-01-03	PSCA3	ACT14	58.05488369894598	9.254378428524374	334.2608695652174	436.41891445981554	313.65848725296445	NA	NA	NA	NA	NA	NA	NA	NA	NA
2018-01-04	PSCA3	ACT14	63.839867565876155	11.071145716073781	669.7826086956521	549.7310568840579	309.999391370224	NA	NA	NA	NA	NA	NA	0.043478260869565216	212.1247677206851	237.321649571805
2018-01-05	PSCA3	ACT14	68.72887465744401	13.050010826745718	340.5652173913044	420.9905818181818	305.08862661396574	NA	NA	NA	NA	NA	NA	NA	NA	NA
2018-01-06	PSCA3	ACT14	67.60551834980237	11.913617743741765	191.43478260869566	378.21598010540185	318.4802777997365	NA	NA	NA	NA	NA	NA	NA	NA	NA
2018-01-07	PSCA3	ACT14	67.66048038208169	11.173270755270092	230.34782608695653	400.32763040184454	321.6629691699605	NA	NA	NA	NA	NA	NA	NA	NA	NA
2018-01-08	PSCA3	ACT14	67.54930298089592	12.85040652173913	335.5652173913044	442.299782773386	318.51801093544134	NA	NA	NA	NA	NA	NA	NA	NA	NA
2018-01-09	PSCA3	ACT14	69.66439221014492	11.89242342226614	204.65217391304347	384.1310282608696	316.9854520750988	NA	NA	NA	NA	NA	NA	NA	NA	NA
2018-01-10	PSCA3	ACT14	63.85061474967062	11.084053529314888	236.1304347826087	405.34936637022395	323.0621376152833	NA	NA	NA	NA	NA	NA	NA	NA	NA
2018-01-11	PSCA3	ACT14	71.39564557312254	12.320781646903821	211.7391304347826	389.4891602108037	321.3082328392622	NA	NA	NA	NA	NA	NA	NA	NA	NA
2018-01-12	PSCA3	ACT14	67.3566782312253	14.511546936758894	198.3913043478261	394.0712764492754	322.7392673254282	NA	NA	NA	NA	NA	NA	NA	NA	NA
2018-01-13	PSCA3	ACT14	68.26952789855072	14.758016100131751	235.91304347826087	412.6212011198946	321.9516832345191	NA	NA	NA	NA	NA	NA	NA	NA	NA
2018-01-14	PSCA3	ACT14	66.93711505270092	12.460737572134388	302.7391304347826	438.84353537549407	318.73539416996044	NA	NA	NA	NA	NA	NA	NA	NA	NA
2018-01-15	PSCA3	ACT14	58.27302029314888	14.44861766798419	349.7391304347826	439.15425415019763	309.08528231225296	NA	NA	NA	NA	NA	NA	NA	NA	NA
2018-01-16	PSCA3	ACT14	60.05119338537549	14.41801003886693	236.30434782608697	406.38938619235836	318.38216231225294	1.3956521739130434	260.58367514492755	275.60767166007906	10.865217391304348	223.0475582345191	236.44518850461134	NA	NA	NA
2018-01-17	PSCA3	ACT14	58.95549652064119	14.37350110342556	227.6086956521739	400.41667557092666	319.6478891304348	NA	NA	NA	NA	NA	NA	NA	NA	NA
2018-01-18	PSCA3	ACT14	64.53957393610013	11.296065197957839	195.82608695652175	388.3793333662714	324.87910454545454	NA	NA	NA	NA	NA	NA	NA	NA	NA
2018-01-19	PSCA3	ACT14	60.86257891963109	10.916661141633728	210.56521739130434	390.72475721343875	323.5740579380764	NA	NA	NA	NA	NA	NA	NA	NA	NA
2018-01-20	PSCA3	ACT14	60.39133561264822	11.368081414031622	189	384.6111133069829	324.40225800395257	NA	NA	NA	NA	NA	NA	NA	NA	NA
2018-01-21	PSCA3	ACT14	55.27399185770751	12.71788390974967	166.91304347826087	374.74449183135704	325.05678992094863	NA	NA	NA	NA	NA	NA	NA	NA	NA
2018-01-22	PSCA3	ACT14	62.645159664031624	10.946660912055336	231.7826086956522	406.8403503623188	326.55565441370226	NA	NA	NA	NA	NA	NA	24.434782608695652	218.16964756258236	237.20784601449276
2018-01-23	PSCA3	ACT14	65.31792641633729	10.467671850131753	228	396.1246010869565	322.5216311594203	NA	NA	NA	NA	NA	NA	NA	NA	NA
2018-01-24	PSCA3	ACT14	68.0791081439394	11.791191984848485	188.86363636363637	383.387225	323.1330776515152	NA	NA	NA	NA	NA	NA	NA	NA	NA
2018-01-25	PSCA3	ACT14	64.94220454545454	9.454961520334928	203.26315789473685	388.7432336523126	325.10745215311005	NA	NA	NA	NA	NA	NA	NA	NA	NA
2018-01-26	PSCA3	ACT14	66.80620436758893	9.41731166831357	206.7391304347826	390.4640104743083	324.9629567193676	NA	NA	NA	NA	NA	NA	NA	NA	NA
2018-01-27	PSCA3	ACT14	65.22441443346509	11.661998135375494	166.8695652173913	372.53110968379445	324.173910770751	NA	NA	NA	NA	NA	NA	NA	NA	NA
2018-01-28	PSCA3	ACT14	67.65372870223979	14.344160527009223	196.2173913043478	392.4260634387352	321.13480747694337	NA	NA	NA	NA	NA	NA	NA	NA	NA
2018-01-29	PSCA3	ACT14	64.95916664944903	13.413944411157024	199.0909090909091	389.65620609504134	322.388774207989	NA	NA	NA	NA	NA	NA	NA	NA	NA
2018-01-30	PSCA3	ACT14	59.28819093873518	11.381210225625823	181.3913043478261	386.0071453557312	325.2735072463768	NA	NA	NA	NA	NA	NA	NA	NA	NA
2018-01-31	PSCA3	ACT14	58.21943356389987	11.074741360671936	222.08695652173913	398.79983036890644	324.70686795125164	NA	NA	NA	NA	NA	NA	NA	NA	NA
2018-02-01	PSCA3	ACT14	63.932569950592885	11.784801406455863	249	412.1066329380764	322.59995869565216	NA	NA	NA	NA	NA	NA	NA	NA	NA
2018-02-02	PSCA3	ACT14	67.4158646113307	14.8679330599473	166.34782608695653	374.7069127140975	319.615362483531	NA	NA	NA	NA	NA	NA	NA	NA	NA
2018-02-03	PSCA3	ACT14	68.87288799407115	14.477190171277998	145	374.1535946969697	325.6887233201581	NA	NA	NA	NA	NA	NA	NA	NA	NA
2018-02-04	PSCA3	ACT14	64.1024007773386	15.773241669960475	119	363.8327275032938	327.9194571805007	NA	NA	NA	NA	NA	NA	NA	NA	NA
2018-02-05	PSCA3	ACT14	62.5629104314888	13.864919390645586	180.91304347826087	390.25818290513837	328.6922594532279	NA	NA	NA	NA	NA	NA	NA	NA	NA
2018-02-06	PSCA3	ACT14	63.48513026515151	13.2386975	195.63636363636363	394.6008396694215	326.1670460399449	NA	NA	NA	NA	NA	NA	NA	NA	NA
2018-02-07	PSCA3	ACT14	59.893319354413705	15.30816434453228	235.69565217391303	415.6508446969697	322.411915942029	NA	NA	NA	NA	NA	NA	NA	NA	NA
2018-02-08	PSCA3	ACT14	62.97849556982872	14.429961258234519	174.82608695652175	382.82789084321473	322.03002256258236	NA	NA	NA	NA	NA	NA	NA	NA	NA
2018-02-09	PSCA3	ACT14	58.80480986495389	11.715132313570487	217.08695652173913	401.9932071146245	324.7274148880105	NA	NA	NA	NA	NA	NA	NA	NA	NA
2018-02-10	PSCA3	ACT14	51.421132229907776	8.767085591567852	232.17391304347825	407.3804406455863	324.24114044795783	NA	NA	NA	NA	NA	NA	NA	NA	NA
2018-02-11	PSCA3	ACT14	54.82703506258235	9.043892163702239	242.2608695652174	400.67857173913046	317.8209534914361	NA	NA	NA	NA	NA	NA	NA	NA	NA
2018-02-12	PSCA3	ACT14	39.14740449275362	8.7637728013834	213.52173913043478	392.4527570158103	322.5154963438735	NA	NA	NA	NA	NA	NA	NA	NA	NA
2018-02-13	PSCA3	ACT14	48.6419780171278	9.309837235507246	337.7391304347826	433.0977005599473	313.0781972002635	NA	NA	NA	NA	NA	NA	NA	NA	NA
2018-02-14	PSCA3	ACT14	63.79558950922266	9.35437178820817	241.6086956521739	399.4865945322793	320.26040527009224	NA	NA	NA	NA	NA	NA	NA	NA	NA
2018-02-15	PSCA3	ACT14	59.441098883399214	10.505463782938076	255.2173913043478	402.64398343214754	316.70381972990776	NA	NA	NA	NA	NA	NA	NA	NA	NA
2018-02-16	PSCA3	ACT14	64.62958232213438	11.843665157444006	190.2608695652174	378.33193188405795	320.0634889986825	NA	NA	NA	NA	NA	NA	NA	NA	NA
2018-02-17	PSCA3	ACT14	60.30174220355731	12.165027303359684	144.2173913043478	364.2133487812912	324.79552832674574	NA	NA	NA	NA	NA	NA	NA	NA	NA
2018-02-18	PSCA3	ACT14	51.35186903820817	6.96538146541502	157.30434782608697	370.13598336627143	329.58573079710146	NA	NA	NA	NA	NA	NA	NA	NA	NA
2018-02-19	PSCA3	ACT14	34.33566388669302	5.625610376482213	197.69565217391303	386.82768570487485	328.6527565876153	NA	NA	NA	NA	NA	NA	NA	NA	NA
2018-02-20	PSCA3	ACT14	47.77811234519104	5.283640606389987	235.56521739130434	395.1641569499341	324.77653679183135	NA	NA	NA	NA	NA	NA	NA	NA	NA
2018-02-21	PSCA3	ACT14	51.26533916322314	4.723879688360881	226	389.89165471763084	322.7187428030303	NA	NA	NA	NA	NA	NA	NA	NA	NA
2018-04-20	PSCA3	ACT14	41.96011659435262	17.032689590220386	201.27272727272728	387.6674571969697	316.377875	NA	NA	NA	NA	NA	NA	NA	NA	NA
2018-04-21	PSCA3	ACT14	49.396889875	15.169935974537037	163.29166666666666	373.3241102083333	324.33690180555556	0.24583333333333335	265.97331435185185	280.50898076388887	2.566666666666667	223.43190652777778	236.26389652777777	NA	NA	NA
2018-04-22	PSCA3	ACT14	47.9278014084022	15.959288164600551	178.27272727272728	380.9084486570248	322.31176246556475	NA	NA	NA	NA	NA	NA	NA	NA	NA
2018-04-23	PSCA3	ACT14	43.29237807133838	18.26371515151515	220.75	402.8544397727273	318.02462806186867	2.4291666666666667	267.4379321022727	279.72119611742426	10.0125	221.59061499368687	235.44726385732324	NA	NA	NA
2018-04-24	PSCA3	ACT14	35.24639503443526	22.07392459366391	252.86363636363637	414.03411542699723	309.01445265151517	NA	NA	NA	NA	NA	NA	NA	NA	NA
2018-04-25	PSCA3	ACT14	38.42270394570707	21.444177171717172	222.25	404.60755126262626	313.8267695391414	3.1125	268.59343500631314	281.0735996212121	12.8875	221.2924986111111	234.82078033459595	31.458333333333332	211.16325640782827	233.61980956439393
2018-04-26	PSCA3	ACT14	36.85871097107438	23.660357172865012	244.0909090909091	415.68937169421486	309.0299377410468	NA	NA	NA	NA	NA	NA	NA	NA	NA
2018-04-27	PSCA3	ACT14	55.49233871843434	17.881141755050507	168.79166666666666	376.06353570075754	317.78096726641417	0.3458333333333333	259.57119094065655	276.8926620896465	5.166666666666667	221.45200997474748	235.8664516098485	32.666666666666664	213.53983929924243	235.83774696969698
2018-04-28	PSCA3	ACT14	63.889951901515154	15.594470386363636	166	377.1581320454545	323.92930515151517	NA	NA	NA	NA	NA	NA	NA	NA	NA
2018-04-29	PSCA3	ACT14	52.561981448863634	18.018826291035353	157.58333333333334	370.48655880681815	322.29201452020203	0.9875	262.99391594065656	277.92666922348485	3.4458333333333333	219.77283715277778	235.38759662247475	33.166666666666664	211.3008779040404	234.9976499368687
2018-04-30	PSCA3	ACT14	53.12963117768595	16.476199552341598	175	381.1762700757576	323.9470615013774	NA	NA	NA	NA	NA	NA	NA	NA	NA
2018-05-01	PSCA3	ACT14	51.95597613636364	17.813501455862976	181.7826086956522	383.3409790513834	321.8675333662714	1.791304347826087	262.9616924571805	277.5044874505929	11.02608695652174	221.84753191699605	235.61671011198945	24.130434782608695	211.42815352437418	235.17705701581028
2018-05-02	PSCA3	ACT14	48.28069574380165	19.90398254476584	249.5909090909091	420.2234108815427	315.9804561983471	NA	NA	NA	NA	NA	NA	NA	NA	NA
2018-05-03	PSCA3	ACT14	46.10214401199495	22.175859094065657	259.0416666666667	409.27790347222225	305.5305417929293	6.691666666666666	272.81921101641416	282.04970868055557	10.220833333333333	219.05052964015152	234.4794316919192	24.916666666666668	208.75269586489898	233.62615309343434
2018-05-04	PSCA3	ACT14	46.5303818422865	19.506916921487605	155.54545454545453	374.447061053719	320.0873694903581	NA	NA	NA	NA	NA	NA	NA	NA	NA
2018-05-05	PSCA3	ACT14	53.623933541666666	19.9182829135101	207.20833333333334	403.5167060290404	320.69977064393936	1.7125	263.856967645202	278.21608273358584	9.666666666666666	220.75018254419192	235.30895691287878	23.958333333333332	210.73197051767676	234.91491190025252
2018-05-06	PSCA3	ACT14	50.381044696969695	22.850410196280993	205.54545454545453	396.75388670798895	311.4726130853994	NA	NA	NA	NA	NA	NA	NA	NA	NA
2018-05-07	PSCA3	ACT14	51.56214044823232	21.43830485479798	166.5	382.2178308080808	319.88213368055557	1.425	265.8802361111111	279.5981931186869	8.4125	219.60817219065657	234.8638377209596	NA	NA	NA
2018-05-08	PSCA3	ACT14	52.775488515840216	22.5761560261708	196	399.6705449724518	315.44263577823693	NA	NA	NA	NA	NA	NA	NA	NA	NA
2018-05-09	PSCA3	ACT14	49.45005850462963	21.231414189814814	139.58333333333334	367.69699289351854	321.00033717592595	0.4791666666666667	264.5703075462963	279.25580233796296	3.4458333333333333	218.95071837962962	234.8122784027778	38	212.86561289351852	234.1541520138889
2018-09-01	PSCA3	ACT14	45.23975291322314	23.032406518595042	138.45454545454547	378.04094455922865	324.0364886019284	NA	NA	NA	NA	NA	NA	NA	NA	NA
2018-09-02	PSCA3	ACT14	45.78749557765151	23.214554914772727	158.375	381.98341654040405	320.827752209596	NA	NA	NA	6.2125	215.16218702651514	234.2952829229798	22.666666666666668	204.46251878156565	233.2720779040404
2018-09-03	PSCA3	ACT14	46.30520860192838	23.712152496556474	131.22727272727272	373.0510064738292	322.7659944214876	NA	NA	NA	NA	NA	NA	NA	NA	NA
2018-09-04	PSCA3	ACT14	46.87368988320707	22.972664892676768	181.29166666666666	391.59568276515154	321.0445117108586	NA	NA	NA	7.3625	215.23860280934343	234.42436193181817	26.291666666666668	205.37443125	233.3576319760101
2018-09-05	PSCA3	ACT14	40.38850392906336	25.256298243801652	254.54545454545453	425.6424607438017	313.9673453168044	NA	NA	NA	NA	NA	NA	NA	NA	NA
2018-09-07	PSCA3	ACT14	51.57265066115703	22.95674143939394	142.5	370.549569869146	314.25944569559226	NA	NA	NA	NA	NA	NA	NA	NA	NA
2018-09-08	PSCA3	ACT14	53.47337783267457	22.8416069400527	129.52173913043478	364.92329799077737	321.344906027668	NA	NA	NA	NA	NA	NA	NA	NA	NA
2018-09-09	PSCA3	ACT14	50.41478214962121	23.51232685290404	135.58333333333334	370.8810275568182	322.3171242739899	NA	NA	NA	4.929166666666667	215.0248442550505	234.39480249368688	22.416666666666668	204.38969876893938	233.52589441287878
2018-09-10	PSCA3	ACT14	58.359089851641414	21.86120690972222	156.125	379.42315972222224	324.02055934343434	NA	NA	NA	5.025	215.3818332070707	235.1608641098485	22.208333333333332	204.58202761994949	234.39509712752525
2018-09-11	PSCA3	ACT14	53.614586191460056	21.839904331955925	154.8181818181818	380.3135894628099	321.8963388429752	NA	NA	NA	NA	NA	NA	NA	NA	NA
2018-09-12	PSCA3	ACT14	52.803849372685185	21.38456023611111	164	380.29619641203703	322.01918131944444	NA	NA	NA	7.779166666666667	215.91571560185184	234.98726467592593	19.583333333333332	204.38608125	234.10549159722223
2018-09-28	PSCA3	ACT14	48.7621250428195	22.743512924901186	207.3913043478261	413.30607997364956	321.4242782938076	NA	NA	NA	13.317391304347826	214.0773015151515	233.69838521080368	13.782608695652174	202.0214606060606	232.93551070487484
2018-09-29	PSCA3	ACT14	53.058301973140495	21.207695430440772	233.3181818181818	411.36600977961433	314.18552462121215	NA	NA	NA	NA	NA	NA	NA	NA	NA
2018-09-30	PSCA3	ACT14	59.813616130050505	20.451782307449495	221.20833333333334	403.7788088699495	314.42158819444444	NA	NA	NA	9.004166666666666	214.8929234848485	235.27640208333332	11	202.06263759469698	234.63746208964648
2018-10-01	PSCA3	ACT14	64.9117699207989	19.720415712809917	163.04545454545453	383.2503152203857	318.22584683195595	NA	NA	NA	NA	NA	NA	NA	NA	NA
2018-10-02	PSCA3	ACT14	59.4288625	17.62583745580808	156.41666666666666	376.15041098484846	321.7613711489899	NA	NA	NA	5.120833333333334	215.4667715909091	235.45195722853535	22.791666666666668	205.35960820707072	234.62499428661616
2018-10-04	PSCA3	ACT14	52.110353254419195	15.792239851641414	224.16666666666666	401.2883140151515	318.11793620580806	NA	NA	NA	13.870833333333334	217.98885031565658	235.88756613005052	NA	NA	NA
2018-10-05	PSCA3	ACT14	66.03275875344353	14.081090158402205	223.95454545454547	396.5989900826446	315.9775094008265	NA	NA	NA	NA	NA	NA	NA	NA	NA
2018-10-06	PSCA3	ACT14	61.20241791982323	15.800566066919192	200.58333333333334	389.04964583333333	316.7559945391414	NA	NA	NA	6.075	216.45350448232324	236.06388330176767	15.375	204.4046518308081	235.41691622474747
2018-10-07	PSCA3	ACT14	61.17653794421488	16.07823993801653	203	391.50523708677684	315.4637085399449	NA	NA	NA	NA	NA	NA	NA	NA	NA
2018-10-08	PSCA3	ACT14	70.78618077020202	16.97809523989899	276.6666666666667	417.8369529671717	313.16127054924243	NA	NA	NA	17.9	219.276520864899	236.06537970328284	2.1666666666666665	204.14898301767676	235.6748811868687
2018-10-09	PSCA3	ACT14	66.40061220385675	16.828094786501378	224.6818181818182	405.55136876721764	315.2102465909091	NA	NA	NA	NA	NA	NA	NA	NA	NA
2018-10-10	PSCA3	ACT14	62.8623469665404	17.362987307449494	362.6666666666667	449.48733860479797	305.7392261679293	NA	NA	NA	14.020833333333334	217.40120988005052	235.7650182449495	4.5	202.3247117108586	235.11815871212121
2018-10-11	PSCA3	ACT14	61.27251650137741	16.94309755509642	279.6363636363636	419.75969328512394	309.60030292699724	NA	NA	NA	NA	NA	NA	NA	NA	NA
2018-10-12	PSCA3	ACT14	59.95095823232323	16.519530738636362	312.25	428.0193301136364	308.30022629419193	NA	NA	NA	13.179166666666667	218.03220498737375	235.97012234848484	6.25	203.56334577020203	235.35005227272728
2018-10-13	PSCA3	ACT14	52.91879534779614	17.543875688705235	184.36363636363637	376.92223212809915	312.9087097107438	NA	NA	NA	NA	NA	NA	NA	NA	NA
2018-10-14	PSCA3	ACT14	47.266931568813135	17.44130316919192	233.08333333333334	403.000081344697	315.81603345959593	NA	NA	NA	9.991666666666667	216.78134801136363	235.48954315025253	12.833333333333334	203.7730716540404	234.62083551136362
2018-10-15	PSCA3	ACT14	48.78494351928374	17.52553614325069	255.86363636363637	415.81923061294765	312.9180680096419	NA	NA	NA	NA	NA	NA	NA	NA	NA
2018-10-16	PSCA3	ACT14	54.29149065340909	18.390687803030303	282.5833333333333	420.3029769570707	308.304011395202	NA	NA	NA	18.929166666666667	219.14590486111112	235.5717723169192	3.1666666666666665	203.67567815656565	234.8589654040404
2018-10-17	PSCA3	ACT14	54.78998836363636	18.676199075757577	462.09090909090907	491.2284480808081	298.9098616414141	NA	NA	NA	NA	NA	NA	NA	NA	NA
2017-06-16	PSCA3	ACT15	46.6004475	22.624236325757575	125.13636363636364	354.9783136363636	308.36541363636366	NA	NA	NA	NA	NA	NA	NA	NA	NA
2017-06-17	PSCA3	ACT15	48.732395	20.253751875	151.45833333333334	372.87785138888887	310.8146027777778	0.7916666666666667	281.45398854166666	285.63038819444444	7.445833333333333	198.20460069444445	232.31468368055556	23.166666666666668	209.11201770833333	211.11689131944445
2017-06-18	PSCA3	ACT15	58.881152954545456	22.253063863636363	168.95454545454547	386.5257132575758	311.4858090909091	NA	NA	NA	NA	NA	NA	NA	NA	NA
2017-06-19	PSCA3	ACT15	56.4321296875	22.958851770833334	196.33333333333334	398.4745541666667	306.413759375	5.770833333333333	292.8996197916667	289.142975	9.775	198.03112951388889	231.71960833333333	NA	NA	NA
2017-06-20	PSCA3	ACT15	56.32629996212121	22.289758181818183	133.36363636363637	368.11830151515153	306.4755662878788	NA	NA	NA	NA	NA	NA	NA	NA	NA
2017-06-21	PSCA3	ACT15	43.085492118055555	21.48154545138889	123.75	360.5533815972222	311.91902361111113	NA	NA	NA	NA	NA	NA	NA	NA	NA
2017-06-22	PSCA3	ACT15	39.99737571969697	23.68631625	154.8181818181818	377.12443143939396	309.02580568181816	NA	NA	NA	NA	NA	NA	NA	NA	NA
2017-06-23	PSCA3	ACT15	38.04592715277778	26.145551527777776	186.58333333333334	396.25473159722225	305.82951944444443	NA	NA	NA	NA	NA	NA	32.458333333333336	210.292065625	209.23515
2017-06-24	PSCA3	ACT15	34.78010560606061	29.435738484848486	199.22727272727272	404.27306287878787	300.47389848484846	NA	NA	NA	NA	NA	NA	NA	NA	NA
2017-06-25	PSCA3	ACT15	30.385499583333335	31.448024131944443	203.04166666666666	410.3281767361111	297.0399913194444	5.320833333333333	325.86451319444444	309.43791944444445	15.279166666666667	191.493303125	227.60662638888888	NA	NA	NA
2017-06-26	PSCA3	ACT15	46.7798134469697	24.98593106060606	121.77272727272727	363.17799356060607	306.67962007575755	0.7318181818181818	289.0801511363636	288.7016310606061	4.059090909090909	194.17068295454544	231.0277015151515	NA	NA	NA
2017-06-27	PSCA3	ACT15	46.279191006944444	22.753768993055555	139.08333333333334	374.65950208333334	312.54057708333335	NA	NA	NA	NA	NA	NA	24.458333333333332	208.30400729166666	210.03018576388888
2017-06-28	PSCA3	ACT15	46.982951916666664	22.887425265151514	115.5	357.9951378787879	310.98311924242427	NA	NA	NA	NA	NA	NA	NA	NA	NA
2017-11-04	PSCA3	ACT15	53.681023424873736	9.139658378787878	242.41666666666666	406.9806908459596	300.8390991161616	4.141666666666667	281.56656878156565	285.84583645833334	10.333333333333334	200.21293244949496	234.1694904987374	14.333333333333334	208.14994804292928	212.18955703914142
2017-11-05	PSCA3	ACT15	57.82383928194994	8.51611422364954	227.91304347826087	387.66788606719365	300.5647337944664	NA	NA	NA	NA	NA	NA	NA	NA	NA
2017-11-06	PSCA3	ACT15	46.13278562911726	10.648387943346508	274	406.88580764163373	294.48467770092225	NA	NA	NA	NA	NA	NA	NA	NA	NA
2017-11-07	PSCA3	ACT15	40.24835611001318	11.398385308629775	231.82608695652175	384.36254657444005	291.9703902832675	NA	NA	NA	NA	NA	NA	22.73913043478261	210.52885685111988	211.88660184453227
2017-11-08	PSCA3	ACT15	43.6744793083004	14.188342355072464	254.95652173913044	399.46205826745717	290.1665444334651	NA	NA	NA	NA	NA	NA	NA	NA	NA
2017-11-09	PSCA3	ACT15	60.654720958498025	13.828195849802372	303.4782608695652	423.8443822793149	294.5584397562582	NA	NA	NA	NA	NA	NA	8.73913043478261	209.59206475625822	212.18427944664032
2017-11-10	PSCA3	ACT15	60.5082109914361	13.13286277997365	275.2608695652174	412.3197261528327	293.1098086956522	NA	NA	NA	NA	NA	NA	NA	NA	NA
2017-11-11	PSCA3	ACT15	58.75431950922266	13.507964700263505	280.9130434782609	406.0736403820817	288.927012516469	NA	NA	NA	NA	NA	NA	NA	NA	NA
2017-11-12	PSCA3	ACT15	59.32990179841897	15.325812282608696	201.8695652173913	376.58092325428197	292.62009403820815	NA	NA	NA	NA	NA	NA	NA	NA	NA
2017-11-14	PSCA3	ACT15	48.84472490118577	15.066148418972332	155.17391304347825	370.4302811923584	301.00324914361	NA	NA	NA	NA	NA	NA	NA	NA	NA
2017-11-15	PSCA3	ACT15	57.23872472990777	13.652081011198947	226.34782608695653	397.4781693017128	304.29436218708827	NA	NA	NA	NA	NA	NA	NA	NA	NA
2017-11-16	PSCA3	ACT15	59.72640343214756	12.158267338603425	220.17391304347825	389.94865220685114	301.9003898880105	NA	NA	NA	NA	NA	NA	NA	NA	NA
2017-11-17	PSCA3	ACT15	54.43235430171278	12.937810329380763	194.7826086956522	381.4967286231884	299.72046067193673	NA	NA	NA	NA	NA	NA	NA	NA	NA
2017-11-18	PSCA3	ACT15	49.05716636693017	14.203563214756258	240.52173913043478	400.0754332345191	298.10458023715415	NA	NA	NA	NA	NA	NA	NA	NA	NA
2017-11-19	PSCA3	ACT15	51.61268513175231	12.48256069828722	210.43478260869566	381.0456543807642	295.1933583662714	NA	NA	NA	NA	NA	NA	NA	NA	NA
2017-11-20	PSCA3	ACT15	64.90906074915824	13.87015941919192	210.11111111111111	381.47836696127945	298.0386661195286	NA	NA	NA	NA	NA	NA	NA	NA	NA
2017-11-22	PSCA3	ACT15	64.25780524703558	20.733642901844533	227.47826086956522	394.40772588932805	285.5120301383399	NA	NA	NA	NA	NA	NA	NA	NA	NA
2017-11-23	PSCA3	ACT15	63.52257507575757	16.82084150252525	135.54166666666666	358.1924136994949	302.067990625	0.08333333333333334	273.23490489267675	280.557357354798	2.375	199.3374472222222	233.48239416035352	NA	NA	NA
2017-11-24	PSCA3	ACT15	53.70208726943346	14.927989779314888	182.82608695652175	385.6762484519104	306.9459316864295	NA	NA	NA	NA	NA	NA	NA	NA	NA
2017-11-25	PSCA3	ACT15	56.126460344065656	14.11516622790404	284.1666666666667	425.91415877525253	300.9034085542929	11.733333333333333	276.92514438131315	278.6633513573232	16.0875	204.23395571338384	234.1084103219697	NA	NA	NA
2017-11-26	PSCA3	ACT15	62.32872362977602	14.639189759552043	182.8695652173913	371.00361110013176	295.2820614295125	NA	NA	NA	NA	NA	NA	NA	NA	NA
2017-11-27	PSCA3	ACT15	57.03149746047431	12.86973388339921	234.3913043478261	403.31931778656127	302.5043826416337	NA	NA	NA	NA	NA	NA	16.91304347826087	211.57907279314887	212.49955905797103
2017-11-28	PSCA3	ACT15	59.59484817523057	12.321795612648222	241.7391304347826	398.5088017457181	298.72767351778657	NA	NA	NA	NA	NA	NA	NA	NA	NA
2017-11-29	PSCA3	ACT15	56.03801708168643	13.48585574110672	270.60869565217394	414.5946921936759	296.2269870223979	NA	NA	NA	NA	NA	NA	NA	NA	NA
2017-11-30	PSCA3	ACT15	61.102031106719366	12.328861567852437	249.91304347826087	401.52098356389985	295.73901666666666	NA	NA	NA	NA	NA	NA	NA	NA	NA
2017-12-01	PSCA3	ACT15	58.77029601449275	12.318206775362318	208.8695652173913	384.35655632411067	298.2442847496706	NA	NA	NA	NA	NA	NA	NA	NA	NA
2017-12-02	PSCA3	ACT15	63.801223382740446	11.434419291831357	222.34782608695653	390.65105464426875	302.38730260210804	NA	NA	NA	NA	NA	NA	NA	NA	NA
2017-12-03	PSCA3	ACT15	59.804810401844534	11.249770560935442	220.7826086956522	396.68602608695653	301.10199894598156	NA	NA	NA	NA	NA	NA	NA	NA	NA
2017-12-04	PSCA3	ACT15	65.10979906455863	9.261833718379446	320.7391304347826	436.85233649538867	298.6357307312253	NA	NA	NA	NA	NA	NA	NA	NA	NA
2017-12-05	PSCA3	ACT15	60.05898300065876	8.893677058959156	254.04347826086956	397.4733552042161	292.137628886693	NA	NA	NA	NA	NA	NA	NA	NA	NA
2017-12-06	PSCA3	ACT15	56.62102888669302	11.05735592226614	294.9130434782609	423.6936239130435	292.95823092885377	NA	NA	NA	NA	NA	NA	NA	NA	NA
2018-07-14	PSCA3	ACT15	37.56683985795455	28.138272774621214	159.83333333333334	384.8368747159091	297.06244633838384	9.625	295.213984280303	289.6600520833333	14.5625	195.80835448232324	229.91825710227272	21.791666666666668	206.64955142045454	209.15595454545453
2018-07-15	PSCA3	ACT15	32.958031387741045	31.047082754820934	174.13636363636363	390.63945616391186	291.5445753099174	NA	NA	NA	NA	NA	NA	NA	NA	NA
2018-07-16	PSCA3	ACT15	31.33374124368687	30.291991240530304	191.58333333333334	395.8673964962121	290.32420164141416	12.329166666666667	305.0959253787879	293.8966212121212	19.116666666666667	193.6612454861111	228.59334668560606	21.333333333333332	205.30343630050504	208.13183832070706
2018-07-17	PSCA3	ACT15	36.86097187327824	29.92506626721763	147.3181818181818	375.28184187327827	290.5881115358127	NA	NA	NA	NA	NA	NA	NA	NA	NA
2018-07-18	PSCA3	ACT15	46.194682888257574	26.003168317550504	117.41666666666667	364.40046341540403	303.4697018623737	1.8291666666666666	283.56501660353535	285.25180031565657	6.354166666666667	195.33041190025253	231.14154763257577	NA	NA	NA
2018-07-19	PSCA3	ACT15	46.04394092286501	23.141360678374657	107.77272727272727	358.66979097796144	306.24608502066116	NA	NA	NA	NA	NA	NA	NA	NA	NA
2018-07-20	PSCA3	ACT15	41.46680823232323	24.52573484848485	124.45833333333333	363.45506041666664	304.99254217171716	1.6458333333333333	282.8945464962121	285.46013005050503	6.533333333333333	196.21755053661616	231.18550950126263	21.083333333333332	205.42524406565656	209.98010792297978
2018-07-21	PSCA3	ACT15	38.621134783057855	25.614958863636364	135.1818181818182	368.58435516528925	303.38751890495865	NA	NA	NA	NA	NA	NA	NA	NA	NA
2018-07-22	PSCA3	ACT15	36.423216748737374	28.013968683712122	152.875	377.9415095643939	299.52440505050504	2.6041666666666665	293.16397279040405	291.9336338699495	7.220833333333333	194.1619866161616	229.82273093434344	27.375	206.40907657828282	209.0896433080808
2018-07-23	PSCA3	ACT15	34.61918361914601	30.24589252754821	195.5	398.4950536501377	290.082504476584	NA	NA	NA	NA	NA	NA	NA	NA	NA
2018-07-24	PSCA3	ACT15	38.64846317340067	28.56306189814815	215.05555555555554	402.98822037037036	294.0323262205387	22.555555555555557	305.13266325757576	289.17041851851855	16.47222222222222	196.00195820707071	230.25078312289563	17.77777777777778	204.62530808080808	209.79201704545454
2018-07-26	PSCA3	ACT15	36.49029912878788	30.395641480429294	227.29166666666666	405.10859261363635	281.90682247474746	18.545833333333334	306.69147847222223	292.37253020833333	22.916666666666668	196.1447023989899	229.11027765151516	22.041666666666668	207.62466846590908	208.87475565025252
2018-07-27	PSCA3	ACT15	38.78951660468319	29.49934975550964	159.86363636363637	383.1673091942149	292.70380382231406	NA	NA	NA	NA	NA	NA	NA	NA	NA
2018-07-28	PSCA3	ACT15	43.15019165719697	28.03339066919192	157.20833333333334	381.76373914141413	297.3050048611111	6.604166666666666	291.5244676136364	288.4824534090909	12.820833333333333	196.01708036616162	230.3934303030303	14.416666666666666	203.70623731060607	209.61729444444444
2018-07-29	PSCA3	ACT15	42.080988573232325	29.892213783670034	183.16666666666666	386.39929692760944	293.0674056818182	NA	NA	NA	NA	NA	NA	NA	NA	NA
2018-07-31	PSCA3	ACT15	45.91764521694215	27.10950865013774	141.04545454545453	369.1019512741047	296.88964245867766	NA	NA	NA	NA	NA	NA	NA	NA	NA
2018-08-01	PSCA3	ACT15	48.652719210858585	24.999037118055554	114.5	357.9025219381313	302.6205368686869	0.7708333333333334	281.8253458964646	285.01311688762627	3.5791666666666666	195.85730088383838	231.48707219065656	NA	NA	NA
2018-08-02	PSCA3	ACT15	52.19765773760331	22.599681050275482	94.81818181818181	355.7794718663912	308.07375399449035	NA	NA	NA	NA	NA	NA	NA	NA	NA
2018-08-03	PSCA3	ACT15	50.57103622474747	24.321458267045454	117.875	365.24909097222223	306.3296867108586	3.4208333333333334	283.66465839646463	284.984683270202	5.908333333333333	197.0591654040404	231.7202565340909	12.5	202.83724611742423	210.60235946969698
2018-08-04	PSCA3	ACT15	46.31850782024794	25.64526497245179	130.86363636363637	368.1364906336088	304.84035891873276	NA	NA	NA	NA	NA	NA	NA	NA	NA
2018-08-05	PSCA3	ACT15	44.356780018939396	26.976176164772728	180.45833333333334	393.5435544823232	296.41944924242426	16.191666666666666	297.3214794507576	288.3016663510101	17.3875	199.14476426767678	230.91633863636363	12.458333333333334	205.29878222853534	209.85882083333334
2018-08-06	PSCA3	ACT15	41.137533278236916	28.479850640495865	189.36363636363637	391.7695168044077	291.130183815427	NA	NA	NA	NA	NA	NA	NA	NA	NA
2018-08-07	PSCA3	ACT15	37.52166377525253	29.57955153409091	179.29166666666666	393.6814172348485	293.69017077020203	9.958333333333334	299.8670880997475	292.5026657512626	14.558333333333334	196.26706916035354	229.65423832070707	22.583333333333332	206.62085713383837	208.89468541666668
2018-08-08	PSCA3	ACT15	35.8357710261708	30.72897869490358	198.9090909090909	401.6544357438016	290.0546289600551	NA	NA	NA	NA	NA	NA	NA	NA	NA
2018-08-09	PSCA3	ACT15	38.70180860795455	29.964560814393938	184.58333333333334	395.6788851325758	291.8685513573232	7	297.17867357954543	291.74460744949494	15.9875	196.01703522727274	229.50924315025253	20.041666666666668	205.8664574810606	208.99304839015153
2018-10-12	PSCA3	ACT15	57.78709410079051	16.578879337944663	307.2608695652174	421.56715955204214	285.1435916337286	13.495652173913044	278.4558752635046	278.034205171278	13.043478260869565	202.79085191040843	233.87716824769433	6.521739130434782	205.8872209156785	212.12391333992096
2018-10-13	PSCA3	ACT15	51.34758106060606	17.541264665977963	184.36363636363637	368.6376217286501	290.8415994146005	NA	NA	NA	NA	NA	NA	NA	NA	NA
2018-10-14	PSCA3	ACT15	45.890280511363635	17.323011410984847	233.08333333333334	397.15935214646464	294.4534281881313	NA	NA	NA	9.991666666666667	201.67023311237375	233.542708364899	12.833333333333334	206.81820441919191	211.710371875
2018-10-15	PSCA3	ACT15	47.88996648415978	17.411181370523416	255.86363636363637	413.8490716942149	292.61872530991735	NA	NA	NA	NA	NA	NA	NA	NA	NA
2018-10-16	PSCA3	ACT15	53.184925495580806	18.26391543560606	282.5833333333333	417.8876878156566	286.5858880997475	NA	NA	NA	18.929166666666667	204.05376679292928	233.52298563762625	3.1666666666666665	206.2896817550505	211.83902474747475
2018-10-17	PSCA3	ACT15	53.38530203030303	18.542549987373736	462.09090909090907	494.2190549242424	274.26769977272727	NA	NA	NA	NA	NA	NA	NA	NA	NA
2017-06-16	PSCA3	ACT16	48.63427431818182	21.9191075	125.13636363636364	350.63376325757577	334.0117303030303	NA	NA	NA	NA	NA	NA	NA	NA	NA
2017-06-17	PSCA3	ACT16	50.654430902777776	19.709581145833333	151.45833333333334	370.9637142361111	335.67229340277777	0.7916666666666667	257.39288368055554	293.74724340277777	7.445833333333333	213.15837256944445	234.32579305555555	23.166666666666668	224.01361875	225.19988229166665
2017-06-18	PSCA3	ACT16	61.152406931818184	21.664140795454546	168.95454545454547	381.29295757575755	335.92083446969696	NA	NA	NA	NA	NA	NA	NA	NA	NA
2017-06-19	PSCA3	ACT16	58.66270336805555	22.381971493055556	196.33333333333334	392.2866940972222	332.6766527777778	5.770833333333333	266.97570034722224	296.92012361111114	9.775	212.9136902777778	233.94986493055555	NA	NA	NA
2017-06-20	PSCA3	ACT16	58.526630568181815	21.696245075757574	133.36363636363637	362.68259242424244	332.203509469697	NA	NA	NA	NA	NA	NA	NA	NA	NA
2017-06-21	PSCA3	ACT16	44.77737375	20.881716597222223	123.75	358.9740038194444	337.7848677083333	NA	NA	NA	NA	NA	NA	NA	NA	NA
2017-06-22	PSCA3	ACT16	41.48228928030303	23.135224924242422	154.8181818181818	374.2308621212121	334.9966446969697	NA	NA	NA	NA	NA	NA	NA	NA	NA
2017-06-23	PSCA3	ACT16	39.35869006944444	25.596993020833334	186.58333333333334	391.93329375	333.01117604166666	NA	NA	NA	NA	NA	NA	32.458333333333336	226.2456659722222	224.76639965277778
2017-06-24	PSCA3	ACT16	35.733401174242424	29.027026212121214	199.22727272727272	395.347165530303	326.89849734848485	NA	NA	NA	NA	NA	NA	NA	NA	NA
2017-06-25	PSCA3	ACT16	31.204537465277777	31.02048	203.04166666666666	400.80486770833335	324.843428125	5.320833333333333	300.1329861111111	320.1432611111111	15.279166666666667	207.49338541666665	230.3279638888889	NA	NA	NA
2017-06-26	PSCA3	ACT16	48.60765333333333	24.35798018939394	121.77272727272727	359.2995113636364	332.5102143939394	0.7318181818181818	264.6940916666667	297.23719734848487	4.059090909090909	209.4609856060606	233.49147045454546	NA	NA	NA
2017-06-27	PSCA3	ACT16	47.99807447916667	22.188123923611112	139.08333333333334	372.44995381944443	337.24672256944444	NA	NA	NA	NA	NA	NA	24.458333333333332	223.27202256944446	224.17310625
2017-06-28	PSCA3	ACT16	49.03424742424242	22.191595075757576	115.5	354.84808825757574	335.48874431818183	NA	NA	NA	NA	NA	NA	NA	NA	NA
2018-06-05	PSCA3	ACT16	38.81563706955923	21.750705578512395	148.63636363636363	357.83819490358127	327.367494077135	NA	NA	NA	NA	NA	NA	NA	NA	NA
2018-06-06	PSCA3	ACT16	41.34550726010101	22.93467214330808	172.125	371.05851107954544	328.27453071338385	2.0416666666666665	286.0004231376263	308.78211051136367	8.745833333333334	205.42760280934343	230.46863333333334	26.75	226.09746960227272	223.59323775252525
2018-06-07	PSCA3	ACT16	43.10327332300275	22.17852432506887	126.81818181818181	350.83169104683196	329.73853760330576	NA	NA	NA	NA	NA	NA	NA	NA	NA
2018-06-08	PSCA3	ACT16	56.53603410353536	19.268104529671717	161.08333333333334	371.1665087752525	331.3770620896465	0.6666666666666667	264.89800142045453	295.8157654987374	7.9875	210.50029835858587	233.3352446969697	30.041666666666668	230.16483402777777	225.0829255050505
2018-06-09	PSCA3	ACT16	54.962333616427436	17.65415585725678	141.57894736842104	356.22927468102074	330.1638509569378	NA	NA	NA	NA	NA	NA	NA	NA	NA
2018-06-10	PSCA3	ACT16	52.98343282828283	17.755873276515153	135.875	354.1767426767677	331.63444387626265	0.45	263.43922089646463	295.57268055555556	3.0083333333333333	209.44996786616161	233.40152686237374	26	225.04588740530303	224.7018670138889
2018-06-11	PSCA3	ACT16	44.51821768250689	21.052366043388428	185.1818181818182	373.1485228650138	327.2726896694215	NA	NA	NA	NA	NA	NA	NA	NA	NA
2018-06-12	PSCA3	ACT16	44.44283432133838	20.35474050820707	185.66666666666666	380.276351104798	327.2942474431818	4.316666666666666	270.9326077651515	299.22822487373736	12.279166666666667	209.02540176767675	231.70038412247476	15.708333333333334	224.21040940656565	224.11572881944446
2018-06-13	PSCA3	ACT16	48.877704025482096	21.0537453684573	140.54545454545453	354.9199163911846	326.8986894628099	NA	NA	NA	NA	NA	NA	NA	NA	NA
2018-06-14	PSCA3	ACT16	47.24884081439394	20.524060615530303	150.29166666666666	363.21851963383835	331.4146869318182	3.341666666666667	270.6577961489899	299.11830031565654	8.604166666666666	208.42591767676768	232.0736579229798	18.666666666666668	222.91875795454544	222.59710261994948
2018-06-15	PSCA3	ACT16	44.45438731060606	22.26415731060606	133.86363636363637	355.62805433884296	330.9523451101928	NA	NA	NA	NA	NA	NA	NA	NA	NA
2018-06-16	PSCA3	ACT16	41.45370305555556	24.387898674242425	149.79166666666666	363.7016007891414	331.0927491161616	0.8125	289.78551073232325	313.03977029671717	5.270833333333333	203.9288648989899	229.98801720328282	27.083333333333332	222.8613316919192	220.12240984848484
2018-06-17	PSCA3	ACT16	35.95476908402204	29.152225299586778	178.86363636363637	377.7118267217631	326.25481615013774	NA	NA	NA	NA	NA	NA	NA	NA	NA
2018-06-18	PSCA3	ACT16	37.160484908459594	29.41491711489899	192.33333333333334	388.3295560290404	322.6154377840909	5.241666666666667	313.53512285353537	326.0533784090909	11.0125	202.2059511679293	227.72542992424243	24.75	224.44001313131312	220.409514614899
2018-06-19	PSCA3	ACT16	41.38763954545455	28.040577596418732	160.6818181818182	380.47603715564736	330.89875743801656	NA	NA	NA	NA	NA	NA	NA	NA	NA
2018-06-20	PSCA3	ACT16	43.70287678977272	27.417922481060607	193.04166666666666	395.358814614899	322.81901972853535	21.495833333333334	303.41664081439393	311.1775892045454	21.854166666666668	207.84049747474748	229.83545350378787	11.583333333333334	225.22147155934343	222.17068740530303
2018-06-21	PSCA3	ACT16	47.496662162534435	24.049198953168045	100	347.39620643939395	329.4333164944903	NA	NA	NA	NA	NA	NA	NA	NA	NA
2018-06-22	PSCA3	ACT16	50.17798291982323	22.175164479166668	113.79166666666667	357.09451856060605	333.3921904040404	0.8375	267.330484375	297.6242903409091	3.595833333333333	207.52184674873737	232.14981029040405	17.875	220.65278718434342	223.32010643939395
2018-06-23	PSCA3	ACT16	51.80693821969697	22.86052075413223	123.18181818181819	365.99297004132234	333.4567654614325	NA	NA	NA	NA	NA	NA	NA	NA	NA
2018-06-24	PSCA3	ACT16	50.210324059343435	22.91232053661616	139.25	364.8700227272727	328.5982443181818	3.566666666666667	274.12062954545456	300.8055392992424	7.629166666666666	207.6255213699495	231.75749763257576	NA	NA	NA
2018-06-25	PSCA3	ACT16	51.09560538567493	21.96290954201102	105.81818181818181	354.6502400137741	332.7541883953168	NA	NA	NA	NA	NA	NA	NA	NA	NA
2018-06-26	PSCA3	ACT16	44.215212582070706	22.106267995580808	122.08333333333333	357.3144856691919	333.27697613636366	1.375	268.4337452020202	300.1992663825758	5.483333333333333	207.57718955176767	231.8230877209596	26.708333333333332	224.65695732323232	222.95396878156566
2018-06-27	PSCA3	ACT16	46.70354064738292	21.339089562672175	125.9090909090909	359.5101285123967	332.91835344352614	NA	NA	NA	NA	NA	NA	NA	NA	NA
2018-06-28	PSCA3	ACT16	48.33709725378788	21.116513238636365	138.1	363.48972875	331.794586780303	1.1500000000000001	262.67875768939393	295.7097172348485	6.3950000000000005	209.58867981060607	232.64749806818182	23.1	224.4169706439394	223.5295249621212
2018-06-29	PSCA3	ACT16	47.38868377754821	23.3943880922865	157.86363636363637	371.1389620523416	329.97201267217633	NA	NA	NA	NA	NA	NA	NA	NA	NA
2018-07-03	PSCA3	ACT16	42.02471785123967	23.185995716253444	157.13636363636363	369.3397488980716	329.19418973829204	NA	NA	NA	NA	NA	NA	NA	NA	NA
2018-07-06	PSCA3	ACT16	40.61317388573232	26.611761950757575	110.375	355.7433077020202	330.1225614267677	NA	NA	NA	NA	NA	NA	14.25	217.1952851641414	222.11871202651514
2018-07-07	PSCA3	ACT16	42.939300096418734	25.739759128787878	112.36363636363636	358.947602892562	334.77160113636364	NA	NA	NA	NA	NA	NA	NA	NA	NA
2018-07-08	PSCA3	ACT16	44.8497073800505	25.02863961489899	139.54166666666666	370.4156122790404	332.2756549558081	3.3625	277.01443806818185	303.35903200757576	10.145833333333334	206.638204229798	230.74776663510102	17.833333333333332	221.55887803030302	222.46774608585858
2018-07-09	PSCA3	ACT16	47.23244109354414	24.26558641304348	128.08695652173913	361.27419558629776	329.8142772068511	NA	NA	NA	NA	NA	NA	NA	NA	NA
2018-07-10	PSCA3	ACT16	46.599952787247474	24.228258926767676	129.125	358.4154744949495	332.4643255366162	1.2791666666666668	272.018490625	300.84264696969694	4.458333333333333	206.03126846590908	231.3251617108586	NA	NA	NA
2018-07-11	PSCA3	ACT16	43.82845810261708	26.35167085399449	137.36363636363637	368.2520726928375	331.8156170110193	NA	NA	NA	NA	NA	NA	NA	NA	NA
2017-06-16	PSCA3	ACT17	48.0711225	22.218582045454546	125.13636363636364	349.4215715909091	322.4479321969697	NA	NA	NA	NA	NA	NA	NA	NA	NA
2017-06-17	PSCA3	ACT17	50.32464934027778	19.721125659722222	151.45833333333334	369.4774628472222	323.0178795138889	0.7916666666666667	264.65139930555557	283.4072027777778	7.445833333333333	187.75265034722221	226.379578125	23.166666666666668	219.9766409722222	220.6197420138889
2017-06-18	PSCA3	ACT17	60.09197992424242	22.08242712121212	168.95454545454547	380.45542765151515	322.8272496212121	NA	NA	NA	NA	NA	NA	NA	NA	NA
2017-06-19	PSCA3	ACT17	58.25900572916667	22.533586423611112	196.33333333333334	389.21232118055553	320.1983211805556	5.770833333333333	275.5164125	286.46566770833334	9.775	187.20136805555555	225.83102013888887	NA	NA	NA
2017-06-20	PSCA3	ACT17	57.68819371212121	21.99716875	133.36363636363637	360.4746125	318.6480022727273	NA	NA	NA	NA	NA	NA	NA	NA	NA
2017-06-21	PSCA3	ACT17	44.01302829861111	21.13308746527778	123.75	355.9720253472222	325.10247118055554	NA	NA	NA	NA	NA	NA	NA	NA	NA
2017-06-22	PSCA3	ACT17	41.26500034090909	23.05879734848485	154.8181818181818	370.9852261363636	322.28917992424243	NA	NA	NA	NA	NA	NA	NA	NA	NA
2017-06-23	PSCA3	ACT17	38.86210375	25.67481986111111	186.58333333333334	388.35848541666667	318.3084826388889	NA	NA	NA	NA	NA	NA	32.458333333333336	221.7929125	218.92507951388887
2017-06-24	PSCA3	ACT17	35.44878628787879	28.90868446969697	199.22727272727272	391.2534238636364	311.1953587121212	NA	NA	NA	NA	NA	NA	NA	NA	NA
2017-06-25	PSCA3	ACT17	30.973404756944444	30.87048513888889	203.04166666666666	398.29753055555557	308.7492135416667	5.320833333333333	302.09784131944446	306.5191642361111	15.279166666666667	180.3794545138889	221.11682881944444	NA	NA	NA
2017-06-26	PSCA3	ACT17	47.51304098484849	24.759762765151514	121.77272727272727	358.74835681818183	320.0987893939394	0.7318181818181818	270.2540575757576	286.1873556818182	4.059090909090909	184.25626666666668	225.154625	NA	NA	NA
2017-06-27	PSCA3	ACT17	46.579343368055554	22.653563819444443	139.08333333333334	372.66500138888887	325.72105694444446	NA	NA	NA	NA	NA	NA	24.458333333333332	219.37205243055556	219.6149638888889
2017-06-28	PSCA3	ACT17	47.45405106313132	22.76922654040404	115.5	353.45391722222223	322.40748275252525	NA	NA	NA	NA	NA	NA	NA	NA	NA
2018-06-05	PSCA3	ACT17	40.106120358126724	21.144510358126723	148.63636363636363	363.5285733815427	316.00860526859503	NA	NA	NA	NA	NA	NA	NA	NA	NA
2018-06-06	PSCA3	ACT17	42.65963258207071	22.40004623421717	172.125	376.63937648358586	317.0686031881313	2.0416666666666665	288.13853440656567	297.6816322916667	8.745833333333334	187.04675151515153	227.8113329229798	26.75	219.5350933080808	219.7291769570707
2018-06-07	PSCA3	ACT17	44.8203994214876	21.541780526859505	126.81818181818181	356.7548819903581	319.309494731405	NA	NA	NA	NA	NA	NA	NA	NA	NA
2018-06-08	PSCA3	ACT17	58.566584728535354	18.889642758838384	161.08333333333334	374.70998475378786	321.2153218118687	0.6666666666666667	270.6606824179293	285.84799911616165	7.9875	189.4993519570707	228.71126414141415	30.041666666666668	223.42111051136365	221.05107777777778
2018-06-09	PSCA3	ACT17	57.41514787480064	17.103438716108453	141.57894736842104	360.08039780701756	319.6919566188198	NA	NA	NA	NA	NA	NA	NA	NA	NA
2018-06-10	PSCA3	ACT17	55.612853020833334	17.113864119318183	135.875	356.82114469696967	321.33075852272725	0.45	268.29896098484846	284.89156770833335	3.0083333333333333	187.65387891414142	228.47563876262626	26	219.8657185290404	221.11014719065656
2018-06-11	PSCA3	ACT17	46.97175689049587	20.144567207300277	185.1818181818182	376.81774996556476	315.38492269283745	NA	NA	NA	NA	NA	NA	NA	NA	NA
2018-06-12	PSCA3	ACT17	46.05212512941919	19.855601070075757	185.66666666666666	381.3684740530303	315.03171006944444	4.316666666666666	276.2621387941919	289.5371469065657	12.279166666666667	189.28081123737374	227.92745192550504	15.708333333333334	217.92010214646464	220.55292894570707
2018-06-13	PSCA3	ACT17	51.24622472796143	20.388887055785123	140.54545454545453	357.68638474517905	315.6670896349862	NA	NA	NA	NA	NA	NA	NA	NA	NA
2018-06-14	PSCA3	ACT17	48.93503422664141	20.101446259469697	150.29166666666666	365.9604580176768	321.60528955176767	3.341666666666667	275.4579389520202	288.9189796717172	8.604166666666666	187.95095053661618	227.97712938762626	18.666666666666668	217.6653618686869	220.58748128156566
2018-06-15	PSCA3	ACT17	46.7137972761708	21.442481838842976	133.86363636363637	358.1548710055096	320.65884917355373	NA	NA	NA	NA	NA	NA	NA	NA	NA
2018-06-16	PSCA3	ACT17	43.322433623737375	23.61766851010101	149.79166666666666	367.6072041982323	321.00901726641416	0.8125	288.53040388257574	300.19933213383837	5.270833333333333	184.40174131944445	224.91846875	27.083333333333332	218.5267670770202	219.7871818181818
2018-06-17	PSCA3	ACT17	37.687410661157024	28.186540895316806	178.86363636363637	381.50009362947657	311.31822403581265	NA	NA	NA	NA	NA	NA	NA	NA	NA
2018-06-18	PSCA3	ACT17	38.66114297348485	28.63872837121212	192.33333333333334	390.39183121843433	305.52487777777776	5.241666666666667	310.29601903409093	313.06020296717173	11.0125	185.20264166666666	225.4797021780303	24.75	216.95718039772729	218.31451262626263
2018-06-19	PSCA3	ACT17	43.55207642561984	27.012681064049588	160.6818181818182	384.4751392217631	319.3474472796143	NA	NA	NA	NA	NA	NA	NA	NA	NA
2018-06-20	PSCA3	ACT17	45.78714677083333	26.687448244949493	193.04166666666666	394.41530688131314	307.13973207070705	21.495833333333334	303.5765532828283	298.6756433712121	21.854166666666668	189.61580063131314	226.54501041666666	11.583333333333334	216.33252007575757	219.21516594065656
2018-06-21	PSCA3	ACT17	50.19512690426997	23.114355847107436	100	351.56804934573	320.8366828512397	NA	NA	NA	NA	NA	NA	NA	NA	NA
2018-06-22	PSCA3	ACT17	52.2510899084596	21.647980602904042	113.79166666666667	358.75729779040404	324.6083813762626	0.8375	270.80501508838387	286.2971546401515	3.595833333333333	186.5764269570707	227.58851063762626	17.875	215.31004886363635	220.32132307449496
2018-06-23	PSCA3	ACT17	55.240432289944906	21.737285444214876	123.18181818181819	368.0899298553719	323.79480444214875	NA	NA	NA	NA	NA	NA	NA	NA	NA
2018-06-24	PSCA3	ACT17	52.50891205176768	22.210772670454546	139.25	364.9608616161616	316.40633238636366	3.566666666666667	276.1236997790404	288.76520722853536	7.629166666666666	186.86301808712122	227.2298598800505	NA	NA	NA
2018-06-25	PSCA3	ACT17	53.78698387396694	21.16868694214876	105.81818181818181	357.18195192837464	323.7851813705234	NA	NA	NA	NA	NA	NA	NA	NA	NA
2018-06-26	PSCA3	ACT17	46.73922285353535	21.167359387626263	122.08333333333333	359.3906482954545	323.4612310921717	1.375	271.52951224747477	286.9527682133838	5.483333333333333	186.45826922348485	227.23769756944444	26.708333333333332	219.74672440025253	220.24011631944444
2018-06-27	PSCA3	ACT17	47.86392150482094	21.073813791322316	125.9090909090909	360.7619998278237	322.6709905647383	NA	NA	NA	NA	NA	NA	NA	NA	NA
2018-06-28	PSCA3	ACT17	50.152293723484846	20.67009034469697	138.1	365.31880609848486	321.3226619318182	1.1500000000000001	268.5100857575758	285.0772731439394	6.3950000000000005	187.64164878787878	227.46965178030302	23.1	219.3298503030303	220.53886598484848
2018-06-29	PSCA3	ACT17	48.860387503443526	23.035711191460056	157.86363636363637	372.37792679063364	318.0817032369146	NA	NA	NA	NA	NA	NA	NA	NA	NA
2018-07-03	PSCA3	ACT17	42.951807169421485	22.691441504820936	157.13636363636363	369.17192172865015	316.05102541322316	NA	NA	NA	NA	NA	NA	NA	NA	NA
2018-07-06	PSCA3	ACT17	41.645293696338385	26.19396851010101	110.375	358.7196267992424	320.4322821969697	NA	NA	NA	NA	NA	NA	14.25	211.87556369949496	219.04110334595958
2018-07-07	PSCA3	ACT17	45.05177414256198	24.812548601928373	112.36363636363636	361.68064252754823	325.60363106060606	NA	NA	NA	NA	NA	NA	NA	NA	NA
2018-07-08	PSCA3	ACT17	45.85105864267677	24.56130640467172	139.54166666666666	370.6693521780303	320.9964081439394	3.3625	278.50442787247476	291.0009233270202	10.145833333333334	186.52539220328282	226.50127818813132	17.833333333333332	215.93972585227272	219.49848172348484
2018-07-09	PSCA3	ACT17	48.16996066864295	24.08422156455863	128.08695652173913	362.0927372529644	318.0881981554677	NA	NA	NA	NA	NA	NA	NA	NA	NA
2018-07-10	PSCA3	ACT17	49.372568462752525	23.182360542929292	129.125	361.0953323232323	323.1281581439394	1.2791666666666668	271.9941144570707	287.0497793560606	4.458333333333333	185.63841900252524	226.90899333964646	NA	NA	NA
2018-07-11	PSCA3	ACT17	45.28389171831956	25.731575506198347	137.36363636363637	369.2549192837466	321.2169337121212	NA	NA	NA	NA	NA	NA	NA	NA	NA
2018-11-02	PSCA3	ACT17	61.24133903236915	18.959527444903582	159.5	370.04493564049585	319.96864769283746	NA	NA	NA	NA	NA	NA	NA	NA	NA
2018-11-03	PSCA3	ACT17	66.05847206439394	16.789297809343434	177.62083333333334	377.1192495896465	319.9022081439394	NA	NA	NA	NA	NA	NA	NA	NA	NA
2018-11-04	PSCA3	ACT17	61.921686719367585	17.650777631752305	149.2478260869565	362.64674268774706	318.86378244400527	NA	NA	NA	NA	NA	NA	NA	NA	NA
2018-11-05	PSCA3	ACT17	60.47454695652174	16.226493320158102	196.61304347826086	387.2768453227931	320.1973609683794	NA	NA	NA	NA	NA	NA	NA	NA	NA
2018-11-06	PSCA3	ACT17	60.485665191040844	14.786133945981554	198.34347826086957	381.39931709486166	314.2247798418972	NA	NA	NA	NA	NA	NA	NA	NA	NA
2018-11-07	PSCA3	ACT17	59.20862867259552	13.44474660408432	235.62173913043478	408.06582213438736	313.403870685112	NA	NA	NA	NA	NA	NA	NA	NA	NA
2018-11-08	PSCA3	ACT17	61.54089907114624	10.80056453886693	307.30434782608694	424.72182984189726	301.35147980895914	NA	NA	NA	NA	NA	NA	NA	NA	NA
2018-11-09	PSCA3	ACT17	65.25394916007905	9.82920190942029	432.73478260869564	460.7431047101449	296.945708201581	NA	NA	NA	NA	NA	NA	NA	NA	NA
2018-11-10	PSCA3	ACT17	62.61830087615283	11.79136569828722	300.4956521739131	397.8125717391304	292.61193544137024	NA	NA	NA	NA	NA	NA	NA	NA	NA
2018-11-11	PSCA3	ACT17	61.08145777009223	10.988915982213438	256.4347826086956	392.9881281620553	304.72324729907774	NA	NA	NA	NA	NA	NA	NA	NA	NA
2018-11-12	PSCA3	ACT17	43.15580423254282	13.44785361198946	325.4304347826087	414.58201060606063	298.0057797760211	NA	NA	NA	NA	NA	NA	NA	NA	NA
2018-11-13	PSCA3	ACT17	37.14262828502415	14.719531577294687	281.66521739130434	400.5109633816425	303.2927863768116	NA	NA	NA	NA	NA	NA	NA	NA	NA
2017-06-16	PSCA3	ACT18	47.97949761363636	22.67809549242424	125.13636363636364	347.72354393939395	317.4107435606061	NA	NA	NA	NA	NA	NA	NA	NA	NA
2017-06-17	PSCA3	ACT18	50.39955729166667	20.096827395833333	151.45833333333334	364.6189024305556	317.9680888888889	0.7916666666666667	254.68411111111112	281.2783680555556	7.445833333333333	212.58099027777777	234.40041423611112	23.166666666666668	218.7325079861111	228.05383402777778
2017-06-18	PSCA3	ACT18	60.58874303030303	22.367158863636362	168.95454545454547	378.6799371212121	318.6510287878788	NA	NA	NA	NA	NA	NA	NA	NA	NA
2017-06-19	PSCA3	ACT18	58.737547881944444	22.86519138888889	196.33333333333334	388.86789618055553	316.2795111111111	5.770833333333333	264.06843854166664	284.46638194444444	9.775	212.04936840277776	233.60623784722222	NA	NA	NA
2017-06-20	PSCA3	ACT18	58.043335303030304	22.349822575757575	133.36363636363637	360.62689356060605	315.5250428030303	NA	NA	NA	NA	NA	NA	NA	NA	NA
2017-06-21	PSCA3	ACT18	43.57131128472222	21.711523819444444	123.75	353.9630006944444	320.29838229166666	NA	NA	NA	NA	NA	NA	NA	NA	NA
2017-06-22	PSCA3	ACT18	41.18879659090909	23.53724946969697	154.8181818181818	370.72056174242425	319.331565530303	NA	NA	NA	NA	NA	NA	NA	NA	NA
2017-06-23	PSCA3	ACT18	38.819566944444446	26.10040013888889	186.58333333333334	390.03728506944447	316.8169784722222	NA	NA	NA	NA	NA	NA	32.458333333333336	221.73869444444443	227.02451840277777
2017-06-24	PSCA3	ACT18	35.345326325757576	29.33157378787879	199.22727272727272	396.8572034090909	311.4671325757576	NA	NA	NA	NA	NA	NA	NA	NA	NA
2017-06-25	PSCA3	ACT18	30.972158090277777	31.198074618055557	203.04166666666666	404.2150986111111	308.5965357638889	5.320833333333333	300.87119930555554	305.0630982638889	15.279166666666667	205.454709375	229.6953763888889	NA	NA	NA
2017-06-26	PSCA3	ACT18	47.653444848484845	25.048524924242425	121.77272727272727	356.1383420454546	314.84659053030305	0.7318181818181818	265.4387143939394	285.93985984848484	4.059090909090909	208.82037954545456	233.26704356060606	NA	NA	NA
2017-06-27	PSCA3	ACT18	46.67297329861111	23.019388576388888	139.08333333333334	367.668440625	319.9953791666667	NA	NA	NA	NA	NA	NA	24.458333333333332	218.42564895833334	227.41395555555556
2017-06-28	PSCA3	ACT18	47.717850840909094	23.045971782828282	115.5	349.9785942171717	318.1426557828283	NA	NA	NA	NA	NA	NA	NA	NA	NA
2018-03-06	PSCA3	ACT18	49.73712459156785	12.501250015480895	223.2608695652174	375.77517994071144	310.0333739130435	NA	NA	NA	NA	NA	NA	NA	NA	NA
2018-03-07	PSCA3	ACT18	53.19836414031621	11.008402144927537	244	384.5747074440053	311.1548777997365	NA	NA	NA	NA	NA	NA	NA	NA	NA
2017-06-30	PSCA3	ACT19	39.052173068181816	28.610672424242424	173.77272727272728	386.8633522727273	326.35590643939395	NA	NA	NA	NA	NA	NA	NA	NA	NA
2017-07-01	PSCA3	ACT19	46.28033552083333	23.972961180555558	139.20833333333334	369.7122934027778	326.1574298611111	NA	NA	NA	NA	NA	NA	NA	NA	NA
2017-07-02	PSCA3	ACT19	44.59829712121212	26.095219962121213	144	371.4584928030303	326.9501522727273	NA	NA	NA	NA	NA	NA	NA	NA	NA
2017-07-03	PSCA3	ACT19	43.92486996527778	24.282019652777777	131.16666666666666	378.2562826388889	326.6246878472222	2.033333333333333	282.423796875	285.1861579861111	7.554166666666666	183.078059375	243.2630173611111	NA	NA	NA
2017-07-06	PSCA3	ACT19	33.90200863636364	29.17436337121212	192.5	390.8560647727273	325.2686446969697	NA	NA	NA	NA	NA	NA	NA	NA	NA
2017-07-07	PSCA3	ACT19	41.33089050724638	25.36175518115942	127.8695652173913	369.67257608695655	323.5664242753623	NA	NA	NA	NA	NA	NA	NA	NA	NA
2017-07-08	PSCA3	ACT19	36.24202943181818	28.173339545454546	133.27272727272728	375.5872378787879	327.3870337121212	NA	NA	NA	NA	NA	NA	NA	NA	NA
2017-07-09	PSCA3	ACT19	38.72236149305556	28.013466527777776	151.625	377.28390520833335	325.6412045138889	NA	NA	NA	NA	NA	NA	NA	NA	NA
2017-07-10	PSCA3	ACT19	41.990949083333334	25.8260515	124.8	366.93038583333333	326.7406491666667	NA	NA	NA	NA	NA	NA	NA	NA	NA
2017-07-11	PSCA3	ACT19	39.51373430555556	25.09526465277778	135.41666666666666	377.36361701388887	326.92764756944445	NA	NA	NA	NA	NA	NA	23.541666666666668	215.79899062500002	226.33198784722222
2018-03-06	PSCA3	ACT19	48.55400692028986	12.860812787549408	223.2608695652174	392.578245256917	317.4828716403162	NA	NA	NA	NA	NA	NA	NA	NA	NA
2018-03-07	PSCA3	ACT19	52.225737671278	11.148735689064559	244	405.0215396903821	319.18517308959156	NA	NA	NA	NA	NA	NA	NA	NA	NA
2018-05-25	PSCA3	ACT19	47.98440984189723	20.108215942028984	161.56521739130434	376.52582760210805	324.01865227272725	2.0304347826086957	264.5237275032938	274.2347237483531	6.98695652173913	179.70916742424242	242.56952799736496	NA	NA	NA
2018-05-26	PSCA3	ACT19	43.99421638774105	20.863978970385674	164.22727272727272	381.20455995179066	323.3352628787879	NA	NA	NA	NA	NA	NA	NA	NA	NA
2018-05-27	PSCA3	ACT19	41.911685688131314	22.332653251262627	161.75	378.3705297348485	321.1828266414141	1.3333333333333333	267.20606287878786	276.6385675189394	6.5125	179.55578942550505	241.6658749368687	NA	NA	NA
2018-05-28	PSCA3	ACT19	45.17642898071625	21.840503453856748	140.54545454545453	368.511480785124	323.38046491046833	NA	NA	NA	NA	NA	NA	NA	NA	NA
2018-05-29	PSCA3	ACT19	45.78434256944445	19.031471767676766	160	376.39087803030304	324.1158747159091	1.1708333333333334	257.8261360479798	271.30369349747474	6.245833333333334	180.41179984217172	242.7266408459596	NA	NA	NA
2018-05-30	PSCA3	ACT19	41.657863154269975	19.764055382231405	149.95454545454547	368.1739123966942	322.622476446281	NA	NA	NA	NA	NA	NA	NA	NA	NA
2018-05-31	PSCA3	ACT19	45.90274605113636	18.918761130050505	153.125	371.5627951073232	323.03883267045455	1.3791666666666667	257.40952357954546	271.26362168560604	5.6375	180.126854135101	242.7667776199495	NA	NA	NA
2018-06-01	PSCA3	ACT19	39.63669003099174	21.40685943526171	138.6818181818182	365.2592816804408	323.0250795798898	NA	NA	NA	NA	NA	NA	NA	NA	NA
2018-06-02	PSCA3	ACT19	38.52021471590909	23.75277988320707	185.25	389.3204032828283	321.2242640151515	2.7916666666666665	267.1727928661616	277.30882073863637	10.295833333333334	179.68418023989898	241.6027175820707	NA	NA	NA
2018-06-03	PSCA3	ACT19	54.805898982323235	19.48275929292929	153.63636363636363	376.52456376262626	321.34748454545456	NA	NA	NA	NA	NA	NA	NA	NA	NA
2018-06-22	PSCA3	ACT19	51.539227243083005	22.05282771080369	114.08695652173913	353.9665212121212	324.06282611989457	0.8739130434782608	264.1691427865613	273.6934678853755	3.6130434782608694	182.63646653491435	243.182548715415	17.82608695652174	198.347860342556	220.55350882740447
2018-06-23	PSCA3	ACT19	53.94328296487603	22.422556559917354	123.18181818181819	372.05026205234157	328.23542544765843	NA	NA	NA	NA	NA	NA	NA	NA	NA
2018-06-24	PSCA3	ACT19	52.19128886679293	22.567424131944446	139.25	371.63141789772726	323.7555078598485	3.566666666666667	267.2367580808081	274.774306344697	7.629166666666666	183.89391616161615	242.87594539141415	NA	NA	NA
2018-06-25	PSCA3	ACT19	53.06677134297521	21.631360123966942	105.81818181818181	361.38167775482094	327.17552262396697	NA	NA	NA	NA	NA	NA	NA	NA	NA
2018-06-26	PSCA3	ACT19	46.21924747790404	21.669519946338383	122.08333333333333	364.5971065656566	327.42238083964645	1.375	264.2303144570707	274.4356968118687	5.483333333333333	184.08402575757577	242.64854864267676	26.708333333333332	201.7205632891414	220.45307809343436
2018-06-27	PSCA3	ACT19	47.82999280991736	21.31594459710744	125.9090909090909	366.3995130509642	326.72221139807164	NA	NA	NA	NA	NA	NA	NA	NA	NA
2018-06-28	PSCA3	ACT19	49.96412590530303	20.9510013219697	138.1	372.60556325757574	326.3701190530303	1.1500000000000001	262.5224201136364	273.37414234848484	6.3950000000000005	184.70655928030303	243.01584518939393	23.1	202.10520602272726	220.9899481818182
2018-06-29	PSCA3	ACT19	48.75348738636364	23.292550241046833	157.86363636363637	380.56173106060606	324.32843016528926	NA	NA	NA	NA	NA	NA	NA	NA	NA
2018-07-03	PSCA3	ACT19	43.074992093663916	23.01588090909091	157.13636363636363	378.49968908402207	323.9135478305785	NA	NA	NA	NA	NA	NA	NA	NA	NA
2018-11-16	PSCA3	ACT19	61.60457621541502	16.216874752964426	193.03478260869565	378.7395846508564	317.88907127799735	0.8304347826086956	256.4067651515152	268.5134836627141	9.378260869565217	185.9282744400527	243.70379364295124	NA	NA	NA
2018-11-17	PSCA3	ACT19	53.08117168313571	13.078620187747036	214.35652173913044	392.9857635704875	321.85216897233204	NA	NA	NA	NA	NA	NA	NA	NA	NA
2018-11-18	PSCA3	ACT19	51.9066632773386	11.835318683794467	298.7913043478261	433.9737111660079	317.2242084650856	NA	NA	NA	NA	NA	NA	NA	NA	NA
2018-11-19	PSCA3	ACT19	61.650786226551226	11.486619587301588	477.5190476190476	512.73630508658	309.38211385281386	NA	NA	NA	NA	NA	NA	NA	NA	NA
2018-11-20	PSCA3	ACT19	61.28877396245059	12.26368065942029	830.2304347826087	650.7137031949934	301.7607156126482	NA	NA	NA	NA	NA	NA	NA	NA	NA
2018-11-21	PSCA3	ACT19	49.88969016139657	15.217154963768117	392.8304347826087	456.59595062582343	300.87513356389985	NA	NA	NA	NA	NA	NA	NA	NA	NA
2018-11-22	PSCA3	ACT19	64.30619466403162	14.044854657444006	188.33478260869566	362.5521891304348	311.4906817193676	NA	NA	NA	NA	NA	NA	NA	NA	NA
2018-11-23	PSCA3	ACT19	64.97120717391304	12.88841178853755	165.39565217391305	369.1444684453228	322.21513787878786	NA	NA	NA	NA	NA	NA	NA	NA	NA
2018-11-24	PSCA3	ACT19	60.68460833662714	12.099868583662714	228.4391304347826	406.35924996706194	322.9189329380764	NA	NA	NA	NA	NA	NA	NA	NA	NA
2018-11-25	PSCA3	ACT19	58.65444441040843	12.218735160079051	316.0608695652174	434.29971837944663	315.71555135046117	NA	NA	NA	NA	NA	NA	NA	NA	NA
2018-11-26	PSCA3	ACT19	67.16517929183135	14.734417328722003	283.7782608695652	414.4725642621871	311.4405709156785	NA	NA	NA	NA	NA	NA	NA	NA	NA
2018-11-27	PSCA3	ACT19	65.77464199275363	16.620427967720687	204.31739130434784	385.81557588932804	317.2821709486166	NA	NA	NA	NA	NA	NA	NA	NA	NA
2018-11-28	PSCA3	ACT19	67.04999819828723	14.379822246376811	273.7304347826087	424.50021386693015	320.86844914361	NA	NA	NA	NA	NA	NA	NA	NA	NA
2018-11-29	PSCA3	ACT19	66.45465842885375	13.326142167325427	258.30434782608694	411.91021515151516	316.40853843873515	NA	NA	NA	NA	NA	NA	NA	NA	NA
2018-11-30	PSCA3	ACT19	61.332914851778654	13.293254505928854	263.4086956521739	410.96702671277995	314.9718339262187	NA	NA	NA	NA	NA	NA	NA	NA	NA
2018-12-01	PSCA3	ACT19	64.28537170289854	11.93448061264822	255.68260869565216	409.498395685112	318.20466627140974	NA	NA	NA	NA	NA	NA	NA	NA	NA
2018-12-02	PSCA3	ACT19	65.51306854413703	11.55464226284585	327.81304347826085	447.9406733201581	316.61010886034256	NA	NA	NA	NA	NA	NA	NA	NA	NA
2018-12-03	PSCA3	ACT19	62.05879808712121	9.906640941287879	230.85500000000002	394.0736894318182	315.09206984848487	NA	NA	NA	NA	NA	NA	NA	NA	NA
2018-12-04	PSCA3	ACT19	51.202418188405794	8.498991093544136	225.64347826086956	394.17037101449273	317.2389394598155	NA	NA	NA	NA	NA	NA	NA	NA	NA
2018-12-05	PSCA3	ACT19	50.737035132575755	7.433750298863636	245.955	415.22126837121215	319.55204291666666	NA	NA	NA	NA	NA	NA	NA	NA	NA
2018-12-07	PSCA3	ACT19	38.62144819828722	9.228182848484849	230.48695652173913	387.8137609683794	315.7003183135705	NA	NA	NA	NA	NA	NA	NA	NA	NA
2018-12-08	PSCA3	ACT19	45.981392677865614	11.357446834650856	243.2608695652174	403.50608985507245	315.9361648221344	NA	NA	NA	NA	NA	NA	NA	NA	NA
2018-12-09	PSCA3	ACT19	55.188020270092224	11.932771742424242	175.17391304347825	367.81577770092224	318.15698399209487	NA	NA	NA	NA	NA	NA	NA	NA	NA
2018-12-10	PSCA3	ACT19	62.115064054677205	12.96052284914361	269.6913043478261	414.80508708827404	320.49085441370227	NA	NA	NA	NA	NA	NA	NA	NA	NA
2018-12-11	PSCA3	ACT19	64.48917995833334	13.239565424242425	228.74	389.97959992424245	316.63576515151516	NA	NA	NA	NA	NA	NA	NA	NA	NA
2018-12-12	PSCA3	ACT19	59.76290820487483	12.175646546442687	234.38260869565218	398.9775487812912	319.4508329710145	NA	NA	NA	NA	NA	NA	NA	NA	NA
2018-12-13	PSCA3	ACT19	63.37592297760211	13.52269364624506	257.7826086956522	411.1905640974967	319.0275021080369	NA	NA	NA	NA	NA	NA	NA	NA	NA
2018-12-14	PSCA3	ACT19	43.59121672266139	15.102819703557312	243.48260869565217	398.1797357378129	312.217110770751	NA	NA	NA	NA	NA	NA	NA	NA	NA
2018-12-18	PSCA3	ACT19	62.542915345849806	14.62783773715415	193.43478260869566	382.89390724637684	321.49370974967064	NA	NA	NA	NA	NA	NA	NA	NA	NA
2018-12-19	PSCA3	ACT19	56.768795820158104	13.82937860342556	255.6391304347826	417.2059460144927	322.2955230237154	NA	NA	NA	NA	NA	NA	NA	NA	NA
2018-12-21	PSCA3	ACT19	58.25508598155468	9.611678738142292	261.61739130434785	417.30035958498024	323.7364240118577	NA	NA	NA	NA	NA	NA	NA	NA	NA
2018-12-22	PSCA3	ACT19	53.34792338274045	11.382189600131753	237.24347826086955	393.6177106389987	314.7110653820817	NA	NA	NA	NA	NA	NA	NA	NA	NA
2018-12-23	PSCA3	ACT19	65.40426816205533	12.101920550065877	198.22608695652173	380.4481165019763	319.2812912055336	NA	NA	NA	NA	NA	NA	NA	NA	NA
2018-12-24	PSCA3	ACT19	62.41249357378129	12.109771478919631	199.6	383.39922901844534	321.0122757246377	NA	NA	NA	NA	NA	NA	NA	NA	NA
2018-12-25	PSCA3	ACT19	59.835666640316205	10.530914661396574	258.6521739130435	412.10302789855075	321.33632924901184	NA	NA	NA	NA	NA	NA	NA	NA	NA
2018-12-26	PSCA3	ACT19	61.380122941370225	10.226335473649538	220.11304347826086	388.65897842555995	317.51481699604744	NA	NA	NA	NA	NA	NA	NA	NA	NA
2018-12-27	PSCA3	ACT19	62.53750238801054	10.97116854743083	302.3478260869565	428.76611218708825	318.5333395586298	NA	NA	NA	NA	NA	NA	NA	NA	NA
2018-12-28	PSCA3	ACT19	65.10890796113307	11.138383651515152	232.2913043478261	389.6053878458498	314.9507954216074	NA	NA	NA	NA	NA	NA	NA	NA	NA
2018-12-29	PSCA3	ACT19	66.0517618083004	14.835409179841896	148.35652173913044	357.04816445981555	319.9309431818182	NA	NA	NA	NA	NA	NA	NA	NA	NA
2018-12-30	PSCA3	ACT19	61.40884360342556	11.202551014163372	199.6695652173913	391.9862978919631	325.01325971673253	NA	NA	NA	NA	NA	NA	NA	NA	NA
2018-12-31	PSCA3	ACT19	64.74813776021081	7.992726021739131	249.73043478260868	414.3584371212121	323.201715085639	NA	NA	NA	NA	NA	NA	NA	NA	NA
2019-01-01	PSCA3	ACT19	58.645054074440054	8.897875109683795	360.004347826087	457.548978886693	314.87908573781294	NA	NA	NA	NA	NA	NA	NA	NA	NA
2019-01-02	PSCA3	ACT19	54.106264252305664	10.346842757575757	316.1391304347826	420.044751284585	309.25586113306986	NA	NA	NA	NA	NA	NA	NA	NA	NA
2019-01-03	PSCA3	ACT19	62.98151017786561	14.690992595520422	236.33478260869566	389.19244515810277	314.1901368906456	NA	NA	NA	NA	NA	NA	NA	NA	NA
2019-01-04	PSCA3	ACT19	59.49820442028985	14.470979766139658	201.73913043478262	389.845914229249	321.4077308629776	NA	NA	NA	NA	NA	NA	NA	NA	NA
2019-01-05	PSCA3	ACT19	60.408349696969694	13.082776070487483	300.4130434782609	434.60145247035575	318.4201449604743	NA	NA	NA	NA	NA	NA	NA	NA	NA
2019-01-06	PSCA3	ACT19	59.59771732542819	11.252164380434783	167.47826086956522	364.0213899209486	318.1237993083004	NA	NA	NA	NA	NA	NA	NA	NA	NA
2019-01-07	PSCA3	ACT19	58.84667841238472	10.019829041831358	230.04347826086956	402.6786099802371	322.79085787220026	NA	NA	NA	NA	NA	NA	NA	NA	NA
2019-01-08	PSCA3	ACT19	59.048887411616164	10.458494789141414	269.6777777777778	417.6729194023569	319.76002954545453	NA	NA	NA	NA	NA	NA	NA	NA	NA
2019-01-09	PSCA3	ACT19	60.97233214756258	13.70496899538867	221.26086956521738	388.2821561264822	314.66821469038206	NA	NA	NA	NA	NA	NA	NA	NA	NA
2019-01-10	PSCA3	ACT19	63.59596964756258	14.905554206192358	239.6782608695652	411.5602191370224	320.019015085639	NA	NA	NA	NA	NA	NA	NA	NA	NA
2019-01-11	PSCA3	ACT19	51.90381782938076	14.812412341897232	348.5086956521739	462.77732384716734	312.2508324110672	NA	NA	NA	NA	NA	NA	NA	NA	NA
2019-01-12	PSCA3	ACT19	51.29183784255599	13.728215583003953	452.17826086956524	495.8778709486166	308.2925010869565	NA	NA	NA	NA	NA	NA	NA	NA	NA
2019-01-13	PSCA3	ACT19	55.28837339591568	11.870579373517787	406.68695652173915	475.06001373517785	307.02620566534915	NA	NA	NA	NA	NA	NA	NA	NA	NA
2019-01-14	PSCA3	ACT19	56.86993951251647	10.973469391633728	315.2608695652174	428.9816086627141	310.65077407773384	NA	NA	NA	NA	NA	NA	NA	NA	NA
2019-01-15	PSCA3	ACT19	50.71709613636364	10.904536215085638	588.1304347826087	546.3815806324111	309.54433083003954	NA	NA	NA	NA	NA	NA	NA	NA	NA
2019-01-16	PSCA3	ACT19	52.145210632411064	12.177307529314888	506.7391304347826	499.7542386693017	305.16479914361	NA	NA	NA	NA	NA	NA	NA	NA	NA
2019-01-17	PSCA3	ACT19	53.095492048748355	14.897640378787878	228.00434782608696	379.6713835968379	311.1832320158103	NA	NA	NA	NA	NA	NA	NA	NA	NA
2019-01-18	PSCA3	ACT19	57.03017304018445	14.007052417654808	203.4304347826087	383.5543809617918	320.51967032279316	NA	NA	NA	NA	NA	NA	NA	NA	NA
2019-01-19	PSCA3	ACT19	60.35450990118577	13.857951567852437	207.3608695652174	388.7241537549407	322.2789592226614	NA	NA	NA	NA	NA	NA	NA	NA	NA
2019-01-20	PSCA3	ACT19	60.3035566798419	11.24650601745718	218.31304347826088	400.74339680500657	321.39331222002636	NA	NA	NA	NA	NA	NA	NA	NA	NA
2019-01-21	PSCA3	ACT19	58.1821180599473	11.25919856060606	329.8695652173913	441.9691126152833	316.9002157773386	NA	NA	NA	NA	NA	NA	NA	NA	NA
2019-01-22	PSCA3	ACT19	59.36220882740448	12.05813125823452	229.41739130434783	387.9340045783926	313.8758741765481	NA	NA	NA	NA	NA	NA	NA	NA	NA
2019-01-23	PSCA3	ACT19	63.71259520421607	14.132259225955204	227.5	400.83352005928856	320.4001168972332	NA	NA	NA	NA	NA	NA	NA	NA	NA
2019-01-24	PSCA3	ACT19	63.90068446640316	12.850711676548089	273.2782608695652	421.2356060606061	317.10245082345193	NA	NA	NA	NA	NA	NA	NA	NA	NA
2019-01-25	PSCA3	ACT19	60.74394299407115	12.043810402503293	312.40434782608696	436.63446581027665	315.9914083333333	NA	NA	NA	NA	NA	NA	NA	NA	NA
2019-01-26	PSCA3	ACT19	61.93789169301713	11.163987911725956	286.7826086956522	417.2673772727273	312.7491654150198	NA	NA	NA	NA	NA	NA	NA	NA	NA
2019-01-27	PSCA3	ACT19	65.25321557971014	10.474890695981555	240.08695652173913	394.83787140974965	316.226969828722	NA	NA	NA	NA	NA	NA	NA	NA	NA
2019-01-28	PSCA3	ACT19	55.1163882773386	11.609806131422925	233.8913043478261	397.6655787878788	317.90186511857706	NA	NA	NA	NA	NA	NA	NA	NA	NA
2019-01-29	PSCA3	ACT19	45.62088555006588	11.572080381093544	295.6434782608696	430.0539718379447	316.070570685112	NA	NA	NA	NA	NA	NA	NA	NA	NA
2019-01-30	PSCA3	ACT19	52.975393277338604	10.93146248715415	532.9347826086956	524.3521552700922	310.07255424901183	NA	NA	NA	NA	NA	NA	NA	NA	NA
2019-01-31	PSCA3	ACT19	48.831566856060604	13.983273125	470.28636363636366	482.05860530303033	302.34705946969694	NA	NA	NA	NA	NA	NA	NA	NA	NA
2019-02-01	PSCA3	ACT19	62.807314071146244	14.114098405797101	271.9478260869565	402.6769444334651	311.80921946640314	NA	NA	NA	NA	NA	NA	NA	NA	NA
2019-02-06	PSCA3	ACT19	52.269627196969694	4.096186635046113	299.0173913043478	421.1917571146245	317.1256023715415	NA	NA	NA	NA	NA	NA	NA	NA	NA
2019-02-07	PSCA3	ACT19	52.19323798748353	5.3383578626482215	296.39130434782606	415.1148576416337	314.4825992094862	NA	NA	NA	NA	NA	NA	NA	NA	NA
2019-02-08	PSCA3	ACT19	58.70602283926219	6.45063828458498	328.8086956521739	421.5851595191041	312.6582294795784	NA	NA	NA	NA	NA	NA	NA	NA	NA
2019-02-09	PSCA3	ACT19	58.054739107378126	4.9073158362977605	179.74347826086955	363.6117467720685	318.12165270092225	NA	NA	NA	NA	NA	NA	NA	NA	NA
2019-02-10	PSCA3	ACT19	56.27227534255599	4.363327825757576	199.73043478260868	374.35290856389986	319.1985517786561	NA	NA	NA	NA	NA	NA	NA	NA	NA
2019-02-11	PSCA3	ACT19	61.81801845520422	6.088852360342556	195.92608695652174	374.92710378787876	320.427588372859	NA	NA	NA	NA	NA	NA	NA	NA	NA
2019-02-12	PSCA3	ACT19	65.9675481916996	7.805773282279315	225.16086956521738	388.24340431488804	319.9871413043478	NA	NA	NA	NA	NA	NA	NA	NA	NA
2019-02-13	PSCA3	ACT19	58.4136768115942	8.598280614624507	237.94782608695652	395.09021716073784	318.5079076416337	NA	NA	NA	NA	NA	NA	NA	NA	NA
2019-02-14	PSCA3	ACT19	57.7495131884058	8.991944852108038	298.6434782608696	422.41842338603425	314.19825998023714	NA	NA	NA	NA	NA	NA	NA	NA	NA
2019-02-15	PSCA3	ACT19	57.48182886034255	10.708276188405797	273.32608695652175	415.07024222661397	315.5731032608696	NA	NA	NA	NA	NA	NA	NA	NA	NA
2019-02-16	PSCA3	ACT19	64.80672550395256	9.457123092555994	310.10434782608695	421.3472684123847	314.8743815876153	NA	NA	NA	NA	NA	NA	NA	NA	NA
2019-02-17	PSCA3	ACT19	60.26775345849802	8.905045022068512	265.39130434782606	409.1590359025033	317.11417437417657	NA	NA	NA	NA	NA	NA	NA	NA	NA
2019-02-18	PSCA3	ACT19	62.64449158432147	9.308124993083004	328.17391304347825	433.14341086956523	313.8481963768116	NA	NA	NA	NA	NA	NA	NA	NA	NA
2019-02-19	PSCA3	ACT19	61.22481162384717	10.410515634387352	257.45217391304345	395.4722457509881	312.6371939393939	NA	NA	NA	NA	NA	NA	NA	NA	NA
2019-02-20	PSCA3	ACT19	58.45469070158103	9.49880719400527	214.19130434782608	383.65120708168644	318.1244911725955	NA	NA	NA	NA	NA	NA	NA	NA	NA
2019-02-21	PSCA3	ACT19	51.965906057162535	9.45976847761708	250.85454545454544	405.1849228650138	319.10400995179066	NA	NA	NA	NA	NA	NA	NA	NA	NA
2019-02-22	PSCA3	ACT19	56.760607532938074	9.16405913801054	225.65217391304347	388.3772531949934	317.02456462450596	NA	NA	NA	NA	NA	NA	NA	NA	NA
2019-02-23	PSCA3	ACT19	57.662043458498026	10.560061778656127	201.1695652173913	380.59906037549405	318.89021133069826	NA	NA	NA	NA	NA	NA	NA	NA	NA
2019-02-24	PSCA3	ACT19	54.88602804347826	9.606455802700923	198.91739130434783	380.5589960144928	320.76766245059287	NA	NA	NA	NA	NA	NA	NA	NA	NA
2019-02-25	PSCA3	ACT19	43.57405578392622	8.489299243412384	210.97391304347826	384.1723005599473	319.6379894927536	NA	NA	NA	NA	NA	NA	NA	NA	NA
2019-02-26	PSCA3	ACT19	35.815133027009225	7.745807494729908	188.76521739130436	378.24849166666667	320.44416044137023	NA	NA	NA	NA	NA	NA	NA	NA	NA
2019-02-27	PSCA3	ACT19	34.61320392621871	9.065731551054018	209.2304347826087	383.9427469038208	319.5803568181818	NA	NA	NA	NA	NA	NA	NA	NA	NA
2019-02-28	PSCA3	ACT19	42.57363483201581	10.113880509881422	213.09130434782608	384.33880902503296	318.09665734519103	NA	NA	NA	NA	NA	NA	NA	NA	NA
2019-03-01	PSCA3	ACT19	46.66621173254282	10.936569227272727	243.33478260869566	400.2165502964427	317.2982823781291	NA	NA	NA	NA	NA	NA	NA	NA	NA
2019-03-02	PSCA3	ACT19	43.181301488801054	10.699427699934123	215.95652173913044	384.6012487812912	316.55659436758896	NA	NA	NA	NA	NA	NA	NA	NA	NA
2019-03-05	PSCA3	ACT19	32.11496619235837	9.463035644268775	208.43478260869566	385.92527980895915	320.57349631093547	NA	NA	NA	NA	NA	NA	NA	NA	NA
2019-03-06	PSCA3	ACT19	55.024828952569166	8.66151667654809	265.3478260869565	407.47443554018446	320.18035174571804	NA	NA	NA	NA	NA	NA	NA	NA	NA
2019-03-07	PSCA3	ACT19	58.92520121870883	9.17737725	227.4695652173913	386.21475846508565	317.1854911396575	NA	NA	NA	NA	NA	NA	NA	NA	NA
2019-03-08	PSCA3	ACT19	57.811321225296446	8.968240355072464	254.28695652173914	401.12339920948614	317.9602236166008	NA	NA	NA	NA	NA	NA	NA	NA	NA
2019-03-09	PSCA3	ACT19	54.26960470418471	9.424879242424241	264.8857142857143	398.6511564935065	315.2133852813853	NA	NA	NA	NA	NA	NA	NA	NA	NA
2019-03-12	PSCA3	ACT19	61.68875657231405	10.564730660123967	214.56363636363636	384.4519383677686	320.0040652754821	NA	NA	NA	NA	NA	NA	NA	NA	NA
2019-03-13	PSCA3	ACT19	52.91585774936868	12.181667392361112	256.5916666666667	403.4683435921717	317.65639668560607	6.141666666666667	257.64682386363637	267.17411508838387	15.633333333333333	189.05663658459596	244.59691414141415	NA	NA	NA
2019-03-14	PSCA3	ACT19	45.44094678030303	14.348579040977961	249.1818181818182	394.7370984504132	314.2390089187328	NA	NA	NA	NA	NA	NA	NA	NA	NA
2019-03-15	PSCA3	ACT19	46.84314553661616	15.252931389204546	268.42083333333335	409.8394768939394	314.96140104166665	6.1625	259.5425532828283	268.5867359848485	13.766666666666667	188.28033970959595	244.27689362373738	NA	NA	NA
2019-03-16	PSCA3	ACT19	48.609150705922865	15.685164734848485	292.8545454545455	419.7071614669421	313.2213218663912	NA	NA	NA	NA	NA	NA	NA	NA	NA
2019-03-17	PSCA3	ACT19	49.17327111426768	16.337183854166668	260.9375	403.8630970959596	312.1348459911616	1.7083333333333333	257.5863789772727	268.88580018939393	12.254166666666666	187.1951959280303	244.0725628787879	NA	NA	NA
2019-03-18	PSCA3	ACT19	33.84719972451791	20.107236676997246	217.30454545454546	380.31299269972453	309.8970541322314	NA	NA	NA	NA	NA	NA	NA	NA	NA
2019-03-19	PSCA3	ACT19	20.732444299242424	23.13316130997475	204.2625	383.08723503787877	314.6841773042929	7.183333333333334	272.5886334911616	277.28892345328285	8.495833333333334	186.8245098800505	242.3388164141414	NA	NA	NA
2019-03-20	PSCA3	ACT19	22.75412625688705	23.577854276859505	244.57272727272726	406.6154428719008	314.2816204889807	NA	NA	NA	NA	NA	NA	NA	NA	NA
2019-03-21	PSCA3	ACT19	44.567488814814816	18.062105043981482	198.77083333333334	386.65529391203705	317.5484599537037	NA	NA	NA	NA	NA	NA	NA	NA	NA
2017-05-06	PSCA3	ACT2	41.56491489583333	17.908123229166666	158.29166666666666	362.41729444444445	302.6636604166667	0.8458333333333333	268.6892725694444	286.25136840277776	4.579166666666667	206.82235451388888	241.03715243055555	39.166666666666664	215.13338888888887	231.5472513888889
2017-05-07	PSCA3	ACT2	36.37986215909091	18.904146893939394	159.72727272727272	365.1966981060606	301.2172693181818	NA	NA	NA	NA	NA	NA	NA	NA	NA
2017-05-08	PSCA3	ACT2	38.91943517361111	19.174629826388887	204.58333333333334	384.00831701388887	296.31759409722224	3.3916666666666666	273.08579097222224	288.2020003472222	9.079166666666667	207.73241909722222	240.6007982638889	24.625	210.48798125	231.5767128472222
2017-05-09	PSCA3	ACT2	38.53101340909091	21.935751174242423	195.6818181818182	380.46844772727275	294.5925935606061	NA	NA	NA	NA	NA	NA	NA	NA	NA
2017-05-10	PSCA3	ACT2	41.41820333333333	22.386097256944446	180.45833333333334	377.2563045138889	293.9000628472222	3.4458333333333333	282.547396875	294.3045454861111	9.825	205.85755451388889	239.42925381944445	30.083333333333332	212.39384409722223	231.18412777777777
2017-05-11	PSCA3	ACT2	59.090302916666666	17.23288931818182	189.13636363636363	379.34358295454547	300.6555640151515	NA	NA	NA	NA	NA	NA	NA	NA	NA
2017-05-12	PSCA3	ACT2	48.90769711805556	16.702619479166668	176.20833333333334	367.5659295138889	298.02558055555556	1.4416666666666667	266.13826909722223	283.90318194444444	7.270833333333333	208.62639305555555	241.64375277777776	25.75	211.29406354166667	232.3526732638889
2017-05-13	PSCA3	ACT2	46.161467803030305	18.11655083333333	153.13636363636363	356.69137954545454	298.9226409090909	NA	NA	NA	NA	NA	NA	NA	NA	NA
2017-05-14	PSCA3	ACT2	45.727764479166666	18.543081180555554	156.625	359.8210996527778	300.24003125	0.4	269.82134791666664	287.056303125	4.079166666666667	206.73737256944443	241.09499444444444	31.291666666666668	211.69134965277777	231.9707736111111
2017-05-15	PSCA3	ACT2	51.02543795454545	16.678664318181816	171.4090909090909	367.3944890151515	301.5736875	NA	NA	NA	NA	NA	NA	NA	NA	NA
2017-05-16	PSCA3	ACT2	50.056860694444445	16.528258680555556	166.875	363.15168229166665	299.83132222222224	0.8	265.553246875	283.8012958333333	6.65	209.12931840277778	241.8756673611111	32.708333333333336	214.21940972222222	232.23302222222222
2017-05-17	PSCA3	ACT2	48.03272882575757	18.3556365530303	171.13636363636363	367.07230795454547	296.393553030303	NA	NA	NA	NA	NA	NA	NA	NA	NA
2017-11-04	PSCA3	ACT2	41.22877280618687	12.996942610479797	242.41666666666666	389.309750094697	290.9235491477273	4.141666666666667	271.5964821338384	287.44817932449496	10.333333333333334	210.7311094381313	243.218479135101	14.333333333333334	207.89014573863636	233.49306679292928
2017-11-05	PSCA3	ACT2	44.91126937417655	12.183608376152833	227.91304347826087	371.84038372859027	290.36042397891964	NA	NA	NA	NA	NA	NA	NA	NA	NA
2017-11-06	PSCA3	ACT2	36.12719274703557	14.010749591567853	274	389.77623820816865	285.8652554347826	NA	NA	NA	NA	NA	NA	NA	NA	NA
2017-11-07	PSCA3	ACT2	31.481857941370222	14.588264324769433	231.82608695652175	370.8838313899868	284.76657865612646	NA	NA	NA	NA	NA	NA	22.73913043478261	210.24142826086955	232.89899239130435
2017-11-08	PSCA3	ACT2	37.31758048748353	16.018846600790514	254.95652173913044	384.2757730566535	283.7882903820817	NA	NA	NA	NA	NA	NA	NA	NA	NA
2017-11-09	PSCA3	ACT2	52.498354838603426	16.000959097496708	303.4782608695652	404.01526874176545	285.7535031949934	NA	NA	NA	NA	NA	NA	8.73913043478261	209.3920861660079	233.30591024374178
2017-11-10	PSCA3	ACT2	50.79476852108037	15.741097799736496	275.2608695652174	393.4280536231884	284.81187523056656	NA	NA	NA	NA	NA	NA	NA	NA	NA
2017-11-11	PSCA3	ACT2	49.869730184453225	15.891980220685111	280.9130434782609	388.1628096837945	280.99920797101447	NA	NA	NA	NA	NA	NA	NA	NA	NA
2017-11-12	PSCA3	ACT2	53.613763738471675	16.81706025362319	201.8695652173913	362.9121352108037	287.1279007905138	NA	NA	NA	NA	NA	NA	NA	NA	NA
2017-11-14	PSCA3	ACT2	43.72028963438735	16.27380571146245	155.17391304347825	358.77549917654807	296.1165763175231	NA	NA	NA	NA	NA	NA	NA	NA	NA
2017-11-15	PSCA3	ACT2	49.253328764822136	15.880960306324111	226.34782608695653	380.42688804347824	295.1549025362319	NA	NA	NA	NA	NA	NA	NA	NA	NA
2017-11-16	PSCA3	ACT2	49.43340627470356	14.989286330698288	220.17391304347825	373.5636095520422	291.75164410408433	NA	NA	NA	NA	NA	NA	NA	NA	NA
2017-11-17	PSCA3	ACT2	45.42725036561265	15.534621077075098	194.7826086956522	366.9478065876153	291.7405736166008	NA	NA	NA	NA	NA	NA	NA	NA	NA
2017-11-18	PSCA3	ACT2	41.955856712779976	16.25655199275362	240.52173913043478	383.8304675889328	290.7200275362319	NA	NA	NA	NA	NA	NA	NA	NA	NA
2017-11-19	PSCA3	ACT2	42.2876963372859	15.234030148221343	210.43478260869566	367.58795141633726	287.26238969038207	NA	NA	NA	NA	NA	NA	NA	NA	NA
2017-11-20	PSCA3	ACT2	56.37934534511785	16.035215374579124	210.11111111111111	368.2880938131313	291.91297714646464	NA	NA	NA	NA	NA	NA	NA	NA	NA
2017-11-22	PSCA3	ACT2	65.82828193017127	20.425777783267456	227.47826086956522	376.48688656126484	281.37794743083003	NA	NA	NA	NA	NA	NA	NA	NA	NA
2017-11-23	PSCA3	ACT2	62.84561185606061	17.161765069444446	135.54166666666666	344.28096231060607	295.4915145517677	0.08333333333333334	263.2027246212121	282.4413764835859	2.375	209.9841	242.57535811237375	NA	NA	NA
2017-11-24	PSCA3	ACT2	48.0280777140975	16.54512065876153	182.82608695652175	369.28106320816863	298.8715091897233	NA	NA	NA	NA	NA	NA	NA	NA	NA
2017-11-25	PSCA3	ACT2	48.88615525568182	16.180268143939394	284.1666666666667	404.28383566919194	291.20538516414143	11.733333333333333	267.2118905618687	280.8968460227273	16.0875	213.85084703282828	242.85941732954547	NA	NA	NA
2017-11-26	PSCA3	ACT2	56.806481824769435	16.147072779973648	182.8695652173913	357.01557381422924	287.38379855072463	NA	NA	NA	NA	NA	NA	NA	NA	NA
2017-11-27	PSCA3	ACT2	47.56534089920949	15.561081949934124	234.3913043478261	386.6757329380764	293.5962737812912	NA	NA	NA	NA	NA	NA	16.91304347826087	211.14270345849803	232.97859907773386
2017-11-28	PSCA3	ACT2	49.47548552371541	15.124484028326746	241.7391304347826	381.57435836627144	289.07702183794464	NA	NA	NA	NA	NA	NA	NA	NA	NA
2017-11-29	PSCA3	ACT2	47.04471	16.029529002415458	270.60869565217394	396.4186633816425	287.45704898550724	NA	NA	NA	NA	NA	NA	NA	NA	NA
2018-02-02	PSCA3	ACT2	59.8245771541502	16.31539425559947	166.34782608695653	353.3578812252964	289.1248550395257	NA	NA	NA	NA	NA	NA	NA	NA	NA
2018-02-03	PSCA3	ACT2	60.138900932147564	16.23630279314888	145	354.49984328063243	298.44876551383396	NA	NA	NA	NA	NA	NA	NA	NA	NA
2018-02-04	PSCA3	ACT2	58.84894300395257	16.67326785902503	119	344.07548626482213	300.8310484848485	NA	NA	NA	NA	NA	NA	NA	NA	NA
2018-02-05	PSCA3	ACT2	53.398814894598154	15.869142177206852	180.91304347826087	371.1683794137022	300.64387756916994	NA	NA	NA	NA	NA	NA	NA	NA	NA
2018-02-06	PSCA3	ACT2	52.91060667355372	15.600701029614324	195.63636363636363	374.529263946281	296.79791473829204	NA	NA	NA	NA	NA	NA	NA	NA	NA
2018-02-07	PSCA3	ACT2	53.819635286561265	16.43331104413702	235.69565217391303	393.76817170619233	292.9819870223979	NA	NA	NA	NA	NA	NA	NA	NA	NA
2018-02-08	PSCA3	ACT2	55.15817358695652	16.064488119235836	174.82608695652175	362.7062432147563	292.5718804018445	NA	NA	NA	NA	NA	NA	NA	NA	NA
2018-02-09	PSCA3	ACT2	47.434993995388666	14.47160350461133	217.08695652173913	382.41887671278	294.98555233860344	NA	NA	NA	NA	NA	NA	NA	NA	NA
2018-02-10	PSCA3	ACT2	38.3217877173913	12.497456731884057	232.17391304347825	386.7276409090909	294.0288317193676	NA	NA	NA	NA	NA	NA	NA	NA	NA
2018-02-11	PSCA3	ACT2	40.934199802371545	12.663667160737813	242.2608695652174	379.31358791172596	284.6339950263505	NA	NA	NA	NA	NA	NA	NA	NA	NA
2018-02-12	PSCA3	ACT2	28.753947967720684	12.33666737878788	213.52173913043478	373.23114087615284	291.4827112648221	NA	NA	NA	NA	NA	NA	NA	NA	NA
2018-02-13	PSCA3	ACT2	35.46362937417655	13.032418510540184	337.7391304347826	411.7735183794466	278.74687144268773	NA	NA	NA	NA	NA	NA	NA	NA	NA
2018-02-14	PSCA3	ACT2	48.867405800395254	12.899483000658762	241.6086956521739	378.63705217391305	288.0789778326746	NA	NA	NA	NA	NA	NA	NA	NA	NA
2018-02-15	PSCA3	ACT2	45.94160728260869	13.851915889328064	255.2173913043478	382.963869828722	284.54879176548087	NA	NA	NA	NA	NA	NA	NA	NA	NA
2018-02-16	PSCA3	ACT2	52.292242687747034	14.629917440711463	190.2608695652174	359.04626857707507	289.6859952239789	NA	NA	NA	NA	NA	NA	NA	NA	NA
2018-02-17	PSCA3	ACT2	49.5920820256917	14.61964730566535	144.2173913043478	345.4086219367589	296.0514073781291	NA	NA	NA	NA	NA	NA	NA	NA	NA
2018-02-18	PSCA3	ACT2	37.996704548748355	10.84667761693017	157.30434782608697	352.8639065546772	301.2637928524374	NA	NA	NA	NA	NA	NA	NA	NA	NA
2018-02-19	PSCA3	ACT2	23.64928736166008	10.10968593972332	197.69565217391303	369.4559774044796	298.33622493412383	NA	NA	NA	NA	NA	NA	NA	NA	NA
2018-02-20	PSCA3	ACT2	32.91181355731225	10.114913345520423	235.56521739130434	375.9848984848485	292.8227796442688	NA	NA	NA	NA	NA	NA	NA	NA	NA
2018-02-21	PSCA3	ACT2	34.88854003787879	9.748664954545454	226	371.52964824380166	290.15532190082644	NA	NA	NA	NA	NA	NA	NA	NA	NA
2018-04-20	PSCA3	ACT2	35.30765737947659	18.51480112258953	201.27272727272728	369.26134511019285	286.5578806818182	NA	NA	NA	NA	NA	NA	NA	NA	NA
2018-04-21	PSCA3	ACT2	41.42366901830808	17.0691008364899	163.29166666666666	355.61850833333335	296.57165542929295	0.24583333333333335	261.11302380050506	281.40876442550507	2.566666666666667	213.577796875	242.77664384469696	43.25	217.5967675820707	232.79593529040403
2018-04-22	PSCA3	ACT2	39.85703222107438	17.84218712465565	178.27272727272728	364.0242977272727	295.3483016184573	NA	NA	NA	NA	NA	NA	NA	NA	NA
2018-04-23	PSCA3	ACT2	35.483457780934344	20.102117004419192	220.75	383.6974696338384	289.67535514520205	2.4291666666666667	269.1265818181818	285.71316900252526	10.0125	211.79403854166668	241.918263510101	NA	NA	NA
2018-04-24	PSCA3	ACT2	30.058919800275483	23.36154491735537	252.86363636363637	396.8415902203857	280.0888319214876	NA	NA	NA	NA	NA	NA	NA	NA	NA
2018-04-25	PSCA3	ACT2	34.20674566919192	22.360435634469695	222.25	386.8353690340909	285.64554839015153	3.1125	270.33162067550506	286.4071376578283	12.8875	211.2465976010101	241.34149349747474	31.458333333333332	212.57323595328282	231.67613254419192
2018-04-26	PSCA3	ACT2	32.84551707988981	24.531316577134987	244.0909090909091	399.9504066804408	281.58169583333336	NA	NA	NA	NA	NA	NA	NA	NA	NA
2018-04-27	PSCA3	ACT2	51.16907160353536	18.653869696969696	168.79166666666666	358.737106155303	289.1573519886364	0.3458333333333333	260.7516422032828	280.9541294507576	5.166666666666667	211.67687345328284	242.69042613636364	32.666666666666664	212.84520018939395	232.62209624368685
2018-04-28	PSCA3	ACT2	55.88979243181818	17.224496462121213	166	358.93948416666666	296.22458356060605	NA	NA	NA	NA	NA	NA	NA	NA	NA
2018-04-29	PSCA3	ACT2	45.64125583017677	19.426896392045453	157.58333333333334	353.8899444760101	295.14365909090907	0.9875	264.73599150883837	282.9172095959596	3.4458333333333333	210.2207728219697	241.9558338699495	33.166666666666664	211.55259924242424	232.1497263888889
2018-04-30	PSCA3	ACT2	47.12235516528926	17.691524934573003	175	363.4903715220386	296.2921117768595	NA	NA	NA	NA	NA	NA	NA	NA	NA
2018-05-01	PSCA3	ACT2	46.328087183794466	18.86604114624506	181.7826086956522	365.36201725955203	294.23168718708826	1.791304347826087	264.6063119565217	282.8176811264822	11.02608695652174	212.19389202898552	242.27984545454547	24.130434782608695	210.82162700922265	232.45519044795785
2018-05-02	PSCA3	ACT2	41.612550313131315	21.304161866161614	249.5909090909091	401.155098989899	287.1748178787879	NA	NA	NA	NA	NA	NA	NA	NA	NA
2018-10-19	PSCA3	ACT2	57.653353209366394	17.42622200413223	429.1818181818182	445.07222083333335	268.9545453512397	NA	NA	NA	NA	NA	NA	NA	NA	NA
2018-10-20	PSCA3	ACT2	57.368380508207075	16.73404810921717	234.70833333333334	379.35612023358584	280.3036436237374	NA	NA	NA	8.366666666666667	212.63207051767677	243.0202257260101	16.666666666666668	208.45890413510102	233.16473907828282
2018-10-21	PSCA3	ACT2	56.74958476584022	16.729461542699724	351.1363636363636	430.89207978650137	281.61260833333336	NA	NA	NA	NA	NA	NA	NA	NA	NA
2018-10-22	PSCA3	ACT2	58.86446543876263	16.29122242108586	541.5	484.00774242424245	266.5408503472222	NA	NA	NA	22.579166666666666	216.0720464330808	243.15028623737373	0.5416666666666666	206.80911373106062	233.33061051136363
2018-10-23	PSCA3	ACT2	58.6897319077135	16.56876107782369	460.90909090909093	438.21933653581266	262.33236604683196	NA	NA	NA	NA	NA	NA	NA	NA	NA
2018-10-24	PSCA3	ACT2	55.58601636679293	18.278194633838385	260.3333333333333	381.7137944760101	278.26465634469696	NA	NA	NA	16.679166666666667	213.69337982954545	242.68767004419192	11.291666666666666	208.7062574179293	232.80263210227272
2018-10-25	PSCA3	ACT2	63.9903348553719	17.797606274104684	293.09090909090907	404.7546290633609	285.1708629820937	NA	NA	NA	NA	NA	NA	NA	NA	NA
2018-10-26	PSCA3	ACT2	62.164906259469696	19.19791058712121	182.75	359.1401304608586	285.4621038510101	NA	NA	NA	7.858333333333333	211.82628746843434	242.57141537247475	21.5	209.74597518939393	232.68540978535353
2018-10-27	PSCA3	ACT2	60.666204025482095	16.776101418732782	243.04545454545453	392.8878033746556	291.9553987603306	NA	NA	NA	NA	NA	NA	NA	NA	NA
2018-10-28	PSCA3	ACT2	61.832295186237374	17.09604054608586	158.58333333333334	351.9156755997475	292.2757904040404	NA	NA	NA	6.8375	213.32064015151514	242.9208170138889	27.25	212.90632351641415	233.05421764520202
2018-10-29	PSCA3	ACT2	56.157277224517905	16.560139159779613	217.36363636363637	383.64897479338845	295.0670909779614	NA	NA	NA	NA	NA	NA	NA	NA	NA
2018-10-30	PSCA3	ACT2	56.41705950757576	17.171028696338382	247.29166666666666	391.50581534090907	288.60189037247477	NA	NA	NA	15.1125	213.83780018939393	242.94175577651515	9.875	208.1789398989899	233.07112421085859
2018-11-02	PSCA3	ACT2	58.59493667355372	19.28966815426997	159.5	362.742846969697	298.1954727272727	NA	NA	NA	NA	NA	NA	NA	NA	NA
2018-11-03	PSCA3	ACT2	62.99488738636364	17.248845309343434	177.62083333333334	368.1004075757576	297.78658396464647	NA	NA	NA	NA	NA	NA	NA	NA	NA
2018-11-04	PSCA3	ACT2	59.30986505599473	18.00315576745718	149.2478260869565	354.95625662055335	296.60344891304345	NA	NA	NA	NA	NA	NA	NA	NA	NA
2018-11-05	PSCA3	ACT2	56.29875608695652	17.082064542160737	196.61304347826086	377.59131791831356	298.178910342556	NA	NA	NA	NA	NA	NA	NA	NA	NA
2018-11-06	PSCA3	ACT2	52.10753134057971	16.779232355072462	198.34347826086957	373.1096950592885	293.35006445981554	NA	NA	NA	NA	NA	NA	NA	NA	NA
2018-11-07	PSCA3	ACT2	48.65562367259552	16.21995776679842	235.62173913043478	398.564429743083	292.6391637022398	NA	NA	NA	NA	NA	NA	NA	NA	NA
2018-11-08	PSCA3	ACT2	46.462133801054016	14.762101254940712	307.30434782608694	416.1986007905138	282.0998135375494	NA	NA	NA	NA	NA	NA	NA	NA	NA
2018-11-09	PSCA3	ACT2	48.10094365942029	14.171940148221344	432.73478260869564	449.7530940052701	275.9151148221344	NA	NA	NA	NA	NA	NA	NA	NA	NA
2018-11-10	PSCA3	ACT2	48.72442760869565	15.287612832674572	300.4956521739131	393.31972875494074	272.4370322134387	NA	NA	NA	NA	NA	NA	NA	NA	NA
2018-11-11	PSCA3	ACT2	46.77840558629776	14.67682790513834	256.4347826086956	385.95257411067195	282.92774660737814	NA	NA	NA	NA	NA	NA	NA	NA	NA
2018-11-12	PSCA3	ACT2	34.80133125823452	16.207070227272727	325.4304347826087	411.64613346508565	276.49730477602105	NA	NA	NA	NA	NA	NA	NA	NA	NA
2018-11-13	PSCA3	ACT2	32.13403816205533	16.742510484189722	281.66521739130434	395.55701561264823	281.5130273386034	NA	NA	NA	NA	NA	NA	NA	NA	NA
2018-11-14	PSCA3	ACT2	52.9160277448397	17.03711870223979	305.67826086956524	402.4182221124286	280.05505411725954	2.360869565217391	259.37370535792707	279.23682810715854	15.695652173913043	215.5935236934563	243.1179502635046	NA	NA	NA
2018-11-15	PSCA3	ACT2	54.03107508893281	17.509491192358368	246.06521739130434	380.32745398550725	281.96520886034256	NA	NA	NA	NA	NA	NA	NA	NA	NA
2018-11-16	PSCA3	ACT2	58.08518256628788	16.875413980429293	190.56666666666666	367.14832121212123	292.171133270202	0.7958333333333333	259.4053983901515	279.76319081439397	9.2	212.69095615530304	242.92172919823233	NA	NA	NA
2018-11-17	PSCA3	ACT2	43.36384613965745	15.665515708168643	214.35652173913044	377.6344201581028	293.49673524374174	NA	NA	NA	NA	NA	NA	NA	NA	NA
2018-11-18	PSCA3	ACT2	40.53311506916996	15.07993639657444	298.7913043478261	410.80273781291174	285.67246024374174	NA	NA	NA	NA	NA	NA	NA	NA	NA
2018-11-19	PSCA3	ACT2	47.994583030303026	14.894921468253969	477.5190476190476	469.59595364357864	273.3167304834055	NA	NA	NA	NA	NA	NA	NA	NA	NA
2018-11-20	PSCA3	ACT2	48.582301287878785	15.356057776679842	830.2304347826087	568.4660581686429	258.4753298748353	NA	NA	NA	NA	NA	NA	NA	NA	NA
2018-11-21	PSCA3	ACT2	43.523266805006585	16.81888137022398	392.8304347826087	419.44343481554677	262.9445921936759	NA	NA	NA	NA	NA	NA	NA	NA	NA
2018-11-22	PSCA3	ACT2	54.68699613636364	16.19184795783926	188.33478260869566	344.4860448616601	279.94560586297763	NA	NA	NA	NA	NA	NA	NA	NA	NA
2018-11-23	PSCA3	ACT2	53.49233755599473	15.523178889986825	165.39565217391305	351.19288998682475	294.75569308300396	NA	NA	NA	NA	NA	NA	NA	NA	NA
2018-11-24	PSCA3	ACT2	48.13857912714097	15.206912845849802	228.4391304347826	383.3147993412385	293.6621722002635	NA	NA	NA	NA	NA	NA	NA	NA	NA
2018-11-25	PSCA3	ACT2	46.604544113965744	15.221274654150198	316.0608695652174	410.16466986166006	285.2488340250329	NA	NA	NA	NA	NA	NA	NA	NA	NA
2018-11-26	PSCA3	ACT2	59.15976266469038	16.406148554018444	283.7782608695652	386.2253747035573	277.6044997035573	NA	NA	NA	NA	NA	NA	NA	NA	NA
2018-11-27	PSCA3	ACT2	61.68421062252965	17.2735484914361	204.31739130434784	366.111881884058	288.29078685770753	NA	NA	NA	NA	NA	NA	NA	NA	NA
2018-11-28	PSCA3	ACT2	57.29568916007905	16.50247261198946	273.7304347826087	398.8601642951252	291.6968170289855	NA	NA	NA	NA	NA	NA	NA	NA	NA
2018-11-29	PSCA3	ACT2	54.678466241765484	16.024298330039525	258.30434782608694	390.9098994729908	285.33098010540186	NA	NA	NA	NA	NA	NA	NA	NA	NA
2018-11-30	PSCA3	ACT2	50.41912723649539	15.885589608036891	263.4086956521739	386.630314657444	283.78092322134387	NA	NA	NA	NA	NA	NA	NA	NA	NA
2018-12-01	PSCA3	ACT2	50.69018335309618	15.208794239130436	255.68260869565216	386.14340951910407	288.407278030303	NA	NA	NA	NA	NA	NA	NA	NA	NA
2018-12-02	PSCA3	ACT2	51.30178688735178	14.934316037549406	327.81304347826085	422.06766501976284	286.28314423583663	NA	NA	NA	NA	NA	NA	NA	NA	NA
2018-12-03	PSCA3	ACT2	46.75404789393939	13.78368868560606	230.85500000000002	374.94299011363637	284.0165626136364	NA	NA	NA	NA	NA	NA	NA	NA	NA
2018-12-04	PSCA3	ACT2	37.05188643280633	12.727549561923583	225.64347826086956	373.0073740118577	286.0623877799736	NA	NA	NA	NA	NA	NA	NA	NA	NA
2018-12-05	PSCA3	ACT2	35.91740585227273	11.998893049242424	245.955	391.46441981060605	289.1826361363636	NA	NA	NA	NA	NA	NA	NA	NA	NA
2018-12-07	PSCA3	ACT2	27.936504983530963	13.274696613965745	230.48695652173913	366.23400247035573	286.3390600461133	NA	NA	NA	NA	NA	NA	NA	NA	NA
2018-12-08	PSCA3	ACT2	35.24810958827405	14.747492476943346	243.2608695652174	381.14931847826085	286.40757154150197	NA	NA	NA	NA	NA	NA	NA	NA	NA
2018-12-09	PSCA3	ACT2	43.87379498353096	14.832481218708827	175.17391304347825	349.77790424901184	289.63853899868246	NA	NA	NA	NA	NA	NA	NA	NA	NA
2018-12-10	PSCA3	ACT2	50.66427441370224	15.612852341897232	269.6913043478261	390.99892157444003	291.6459701581028	NA	NA	NA	NA	NA	NA	NA	NA	NA
2018-12-11	PSCA3	ACT2	53.700223848484846	15.676580375	228.74	367.19600992424245	285.8165700378788	NA	NA	NA	NA	NA	NA	NA	NA	NA
2018-12-12	PSCA3	ACT2	47.999982987483534	15.060737289196311	234.38260869565218	375.3217699604743	289.8132005599473	NA	NA	NA	NA	NA	NA	NA	NA	NA
2018-12-13	PSCA3	ACT2	52.6043271969697	15.95767505599473	257.7826086956522	385.91949502635043	289.1726464756258	NA	NA	NA	NA	NA	NA	NA	NA	NA
2018-12-14	PSCA3	ACT2	37.392892157444	16.583748850461134	243.48260869565217	373.715503458498	280.99469815546774	NA	NA	NA	NA	NA	NA	NA	NA	NA
2018-12-18	PSCA3	ACT2	54.55777947299078	16.32971592226614	193.43478260869566	360.70685830039525	293.391483201581	NA	NA	NA	NA	NA	NA	NA	NA	NA
2018-12-19	PSCA3	ACT2	47.44158657773386	16.137363623188406	255.6391304347826	390.29921208827403	293.01435270092225	NA	NA	NA	NA	NA	NA	NA	NA	NA
2018-12-21	PSCA3	ACT2	43.9266383629776	13.456380948616602	261.61739130434785	392.1338931488801	294.8455093873518	NA	NA	NA	NA	NA	NA	NA	NA	NA
2018-12-22	PSCA3	ACT2	41.66827748682477	14.588996254940712	237.24347826086955	372.00506795125165	285.23164041501974	NA	NA	NA	NA	NA	NA	NA	NA	NA
2018-12-23	PSCA3	ACT2	52.66868261528327	15.003267852437418	198.22608695652173	358.5301740777339	290.398030171278	NA	NA	NA	NA	NA	NA	NA	NA	NA
2018-12-24	PSCA3	ACT2	49.59589654150198	15.185174005270092	199.6	363.94336393280634	292.74671666666666	NA	NA	NA	NA	NA	NA	NA	NA	NA
2018-12-25	PSCA3	ACT2	45.371367546113305	14.277217463768116	258.6521739130435	389.3976816864295	292.0422322463768	NA	NA	NA	NA	NA	NA	NA	NA	NA
2018-12-26	PSCA3	ACT2	47.027783886693015	13.825805625823453	220.11304347826086	366.6386463438735	287.5322074440053	NA	NA	NA	NA	NA	NA	NA	NA	NA
2018-12-27	PSCA3	ACT2	48.271505958498025	14.47915822463768	302.3478260869565	401.1140286561265	288.133265085639	NA	NA	NA	NA	NA	NA	NA	NA	NA
2018-12-28	PSCA3	ACT2	51.27513293807642	14.35418437088274	232.2913043478261	365.7811755270092	283.4780268115942	NA	NA	NA	NA	NA	NA	NA	NA	NA
2018-12-29	PSCA3	ACT2	57.99201079710145	16.463229361001318	148.35652173913044	338.3514606389987	292.11200454545457	NA	NA	NA	NA	NA	NA	NA	NA	NA
2018-12-30	PSCA3	ACT2	47.85631375823452	14.57161804347826	199.6695652173913	370.03318181818184	297.953845256917	NA	NA	NA	NA	NA	NA	NA	NA	NA
2018-12-31	PSCA3	ACT2	47.069248850461136	12.398154410408432	249.73043478260868	390.992341370224	294.62406218708827	NA	NA	NA	NA	NA	NA	NA	NA	NA
2019-01-01	PSCA3	ACT2	42.70363737483531	13.168340108695652	360.004347826087	426.54489571805004	282.4585031949934	NA	NA	NA	NA	NA	NA	NA	NA	NA
2019-01-02	PSCA3	ACT2	40.91223027997365	13.938007397891964	316.1391304347826	388.6946107378129	273.1957792490119	NA	NA	NA	NA	NA	NA	NA	NA	NA
2019-01-03	PSCA3	ACT2	55.2957315513834	16.15494000988142	236.33478260869566	364.11237414361	282.5180018115942	NA	NA	NA	NA	NA	NA	NA	NA	NA
2019-01-04	PSCA3	ACT2	51.10343402503294	16.357997519762847	201.73913043478262	367.682669400527	293.78857523056655	NA	NA	NA	NA	NA	NA	NA	NA	NA
2019-01-05	PSCA3	ACT2	49.2408484057971	15.768883343214757	300.4130434782609	402.3534199275362	286.8830643610013	NA	NA	NA	NA	NA	NA	NA	NA	NA
2019-01-06	PSCA3	ACT2	47.12511167325428	14.386656538208168	167.47826086956522	344.47863083003955	291.5112227931489	NA	NA	NA	NA	NA	NA	NA	NA	NA
2019-01-07	PSCA3	ACT2	44.524618428853756	13.749646324110673	230.04347826086956	379.6089022397892	294.97896953227934	NA	NA	NA	NA	NA	NA	21.91304347826087	212.23721613965745	233.93095270092226
2019-01-08	PSCA3	ACT2	45.52567866161616	14.02181247053872	269.6777777777778	388.9207528198653	289.4043239057239	NA	NA	NA	NA	NA	NA	NA	NA	NA
2019-01-09	PSCA3	ACT2	50.72577877799736	16.013260945322795	221.26086956521738	361.3425354743083	283.5230684782609	NA	NA	NA	NA	NA	NA	NA	NA	NA
2019-01-10	PSCA3	ACT2	55.15826699604743	16.66093558300395	239.6782608695652	386.7803022727273	292.2481666666667	NA	NA	NA	NA	NA	NA	NA	NA	NA
2019-01-11	PSCA3	ACT2	44.55409484519104	16.588966208827404	348.5086956521739	417.5594770750988	279.9360441370224	NA	NA	NA	NA	NA	NA	NA	NA	NA
2019-01-12	PSCA3	ACT2	42.561052506587615	15.980438880105401	452.17826086956524	445.9543447299078	275.77528777997367	NA	NA	NA	NA	NA	NA	NA	NA	NA
2019-01-13	PSCA3	ACT2	43.45963576745718	14.963416162714097	406.68695652173915	432.2059443017128	270.6710819828722	NA	NA	NA	NA	NA	NA	NA	NA	NA
2019-01-14	PSCA3	ACT2	43.71988274703558	14.439579584980237	315.2608695652174	392.42804225955206	276.26366805006586	NA	NA	NA	NA	NA	NA	NA	NA	NA
2019-01-15	PSCA3	ACT2	38.45116869565217	14.455270253623189	588.1304347826087	480.3660761198946	272.8112630764163	NA	NA	NA	NA	NA	NA	NA	NA	NA
2019-01-16	PSCA3	ACT2	40.71118106060606	15.23134127140975	506.7391304347826	436.855284914361	265.6687791501976	NA	NA	NA	NA	NA	NA	NA	NA	NA
2019-01-17	PSCA3	ACT2	45.85532742753623	16.511850200922268	228.00434782608696	352.7875109683794	279.68065579710145	NA	NA	NA	NA	NA	NA	NA	NA	NA
2019-01-18	PSCA3	ACT2	47.994046861001316	16.115935955204215	203.4304347826087	361.2592277009223	291.0998888669302	NA	NA	NA	NA	NA	NA	NA	NA	NA
2019-01-19	PSCA3	ACT2	51.024082648221345	16.006636248353097	207.3608695652174	366.4714898221344	294.1021569499341	NA	NA	NA	NA	NA	NA	NA	NA	NA
2019-01-20	PSCA3	ACT2	46.76995319499341	14.68289541831357	218.31304347826088	377.5560383069829	291.86524772727273	NA	NA	NA	NA	NA	NA	NA	NA	NA
2019-01-21	PSCA3	ACT2	44.974015596179186	14.672730787220026	329.8695652173913	411.00586498682475	284.70116874176546	NA	NA	NA	NA	NA	NA	7.6521739130434785	207.65202559288537	234.6335811594203
2019-01-22	PSCA3	ACT2	47.66209072463768	14.980630424901186	229.41739130434783	364.88648069828724	283.4672710144927	NA	NA	NA	NA	NA	NA	NA	NA	NA
2019-01-23	PSCA3	ACT2	53.95952768115942	16.31108600790514	227.5	376.8076946969697	291.67429561923586	NA	NA	NA	NA	NA	NA	17.17391304347826	210.21184005270092	233.56515
2019-01-24	PSCA3	ACT2	51.940315622529646	15.655783820816865	273.2782608695652	392.80237045454544	286.6405862318841	NA	NA	NA	NA	NA	NA	NA	NA	NA
2019-01-25	PSCA3	ACT2	47.853472111330696	15.236986673254282	312.40434782608696	408.7051915349144	284.10078777997364	NA	NA	NA	NA	NA	NA	NA	NA	NA
2019-01-26	PSCA3	ACT2	47.92528851778656	14.588439305006588	286.7826086956522	392.93467407773386	280.82405415019764	NA	NA	NA	NA	NA	NA	NA	NA	NA
2019-01-27	PSCA3	ACT2	49.667347532938074	14.222012760210804	240.08695652173913	373.33889759552045	284.9773580368906	NA	NA	NA	NA	NA	NA	NA	NA	NA
2019-01-28	PSCA3	ACT2	42.70295175889328	14.898390135046114	233.8913043478261	375.44549278656126	286.9209236166008	NA	NA	NA	NA	NA	NA	NA	NA	NA
2019-01-29	PSCA3	ACT2	34.87933726284585	14.837321007905139	295.6434782608696	400.98329502635045	283.95739100790513	NA	NA	NA	NA	NA	NA	NA	NA	NA
2019-01-30	PSCA3	ACT2	40.02680106060606	14.516023092885375	532.9347826086956	471.57699446640316	274.01751669960476	NA	NA	NA	NA	NA	NA	NA	NA	NA
2019-01-31	PSCA3	ACT2	40.598780909090905	15.98411393939394	470.28636363636366	434.9481287878788	262.9633412878788	NA	NA	NA	NA	NA	NA	NA	NA	NA
2019-02-01	PSCA3	ACT2	54.25498700263505	16.000545592885377	271.9478260869565	376.6865111660079	278.7448490777339	NA	NA	NA	NA	NA	NA	NA	NA	NA
2019-02-06	PSCA3	ACT2	34.72898593544137	9.36777843083004	299.0173913043478	391.77522582345193	287.7056893939394	NA	NA	NA	NA	NA	NA	NA	NA	NA
2019-02-07	PSCA3	ACT2	35.27342468379447	10.419719970685112	296.39130434782606	387.276106027668	284.62657045454546	NA	NA	NA	NA	NA	NA	NA	NA	NA
2019-02-08	PSCA3	ACT2	41.48355128129117	11.115374774374176	328.8086956521739	392.0061284914361	282.9747694334651	NA	NA	NA	NA	NA	NA	NA	NA	NA
2019-02-09	PSCA3	ACT2	39.3697455599473	10.343097095849803	179.74347826086955	340.96709005270094	288.31592855731225	NA	NA	NA	NA	NA	NA	NA	NA	NA
2019-02-10	PSCA3	ACT2	38.42510401515152	9.531326667984189	199.73043478260868	352.57413501317524	292.9082192028986	NA	NA	NA	NA	NA	NA	NA	NA	NA
2019-02-11	PSCA3	ACT2	43.38778537220026	10.92281753030303	195.92608695652174	352.7617504940711	293.3015024044796	NA	NA	NA	NA	NA	NA	NA	NA	NA
2019-02-12	PSCA3	ACT2	49.05327828392622	11.730269380105401	225.16086956521738	365.07526054018444	293.80887134387353	NA	NA	NA	NA	NA	NA	27.391304347826086	215.37725266798418	234.42874235836626
2019-02-13	PSCA3	ACT2	42.394275217391304	12.91923138339921	237.94782608695652	370.8913468050066	289.6074196640316	NA	NA	NA	NA	NA	NA	NA	NA	NA
2019-02-14	PSCA3	ACT2	42.71791204874835	12.985387387022397	298.6434782608696	390.18985859683795	283.5940483530962	NA	NA	NA	NA	NA	NA	13.956521739130435	213.560619828722	234.2620048748353
2019-02-15	PSCA3	ACT2	43.83700525032938	14.222754377470356	273.32608695652175	388.236868544137	285.5336663372859	NA	NA	NA	NA	NA	NA	NA	NA	NA
2019-02-16	PSCA3	ACT2	48.59919716732543	13.399052322134388	310.10434782608695	393.86769917654806	283.596363801054	NA	NA	NA	NA	NA	NA	NA	NA	NA
2019-02-17	PSCA3	ACT2	44.26415049077734	13.041107559288537	265.39130434782606	382.44437786561264	285.3410149209486	NA	NA	NA	NA	NA	NA	NA	NA	NA
2019-02-18	PSCA3	ACT2	47.39530444664032	13.006630948616602	328.17391304347825	405.7810654479578	283.8145328392622	NA	NA	NA	NA	NA	NA	NA	NA	NA
2019-02-19	PSCA3	ACT2	46.612984749670616	14.071976781949934	257.45217391304345	372.2893706521739	281.8524112977602	NA	NA	NA	NA	NA	NA	NA	NA	NA
2019-02-20	PSCA3	ACT2	43.507975171278	13.44239917654809	214.19130434782608	362.372490942029	288.25749851778653	NA	NA	NA	NA	NA	NA	NA	NA	NA
2019-02-21	PSCA3	ACT2	38.74633916322314	13.17106141184573	250.85454545454544	381.53103601928376	289.4235422865014	NA	NA	NA	NA	NA	NA	NA	NA	NA
2019-02-22	PSCA3	ACT2	42.802703682476945	12.898696749011858	225.65217391304347	365.1843094202899	288.47494196310936	NA	NA	NA	NA	NA	NA	NA	NA	NA
2019-02-23	PSCA3	ACT2	44.372990115283265	13.977832015810277	201.1695652173913	357.7780016139657	290.14624571805007	NA	NA	NA	NA	NA	NA	NA	NA	NA
2019-02-24	PSCA3	ACT2	41.113130309617915	13.377160902503293	198.91739130434783	357.7315460803689	292.49572644927537	NA	NA	NA	NA	NA	NA	NA	NA	NA
2019-02-25	PSCA3	ACT2	31.424743234519106	12.512008787878788	210.97391304347826	361.97023162055336	290.97760932147565	NA	NA	NA	NA	NA	NA	NA	NA	NA
2019-02-26	PSCA3	ACT2	24.911451472332015	12.11526102173913	188.76521739130436	355.88886916996046	291.7801331027668	NA	NA	NA	NA	NA	NA	NA	NA	NA
2019-02-27	PSCA3	ACT2	24.937537434123847	13.075142615283267	209.2304347826087	362.1746179183136	291.9637613306983	NA	NA	NA	NA	NA	NA	NA	NA	NA
2019-02-28	PSCA3	ACT2	30.931223880105403	14.081101100131752	213.09130434782608	361.59771893939393	290.2711291831357	NA	NA	NA	NA	NA	NA	NA	NA	NA
2019-03-01	PSCA3	ACT2	34.52180048089591	14.653675968379448	243.33478260869566	377.0104241106719	288.5020438735178	NA	NA	NA	NA	NA	NA	NA	NA	NA
2019-03-02	PSCA3	ACT2	31.764603135704874	14.452125948616601	215.95652173913044	363.9765469038208	287.56785787220025	NA	NA	NA	NA	NA	NA	NA	NA	NA
2019-03-05	PSCA3	ACT2	22.527453596837944	13.683574001976284	208.43478260869566	362.4238674242424	291.16237394598153	NA	NA	NA	NA	NA	NA	NA	NA	NA
2019-03-06	PSCA3	ACT2	39.5966908596838	13.020727483530962	265.3478260869565	380.88738257575756	290.89870882740445	NA	NA	NA	NA	NA	NA	NA	NA	NA
2019-03-07	PSCA3	ACT2	42.878750520421605	13.38040279314888	227.4695652173913	361.1171115942029	287.8441048748353	NA	NA	NA	NA	NA	NA	NA	NA	NA
2019-03-08	PSCA3	ACT2	41.366646735836625	13.48027247035573	254.28695652173914	374.5019434123847	288.1597601778656	NA	NA	NA	NA	NA	NA	NA	NA	NA
2019-03-09	PSCA3	ACT2	38.791120631313134	13.766268658008658	264.8857142857143	371.98893102453104	283.2771319264069	NA	NA	NA	NA	NA	NA	NA	NA	NA
2019-03-12	PSCA3	ACT2	46.48378039325069	14.342786493112948	214.56363636363636	360.9540715220386	291.2477814325069	NA	NA	NA	NA	NA	NA	NA	NA	NA
2019-03-13	PSCA3	ACT2	40.55882447916667	15.519623017676768	256.5916666666667	377.51878083964647	287.517960385101	6.141666666666667	262.87126019570707	279.8252125	15.633333333333333	215.45262174873739	243.94523724747475	19.833333333333332	210.71040366161617	234.04744375
2019-03-14	PSCA3	ACT2	37.15177243801653	16.422645220385675	249.1818181818182	370.8928666322314	283.2115329889807	NA	NA	NA	NA	NA	NA	NA	NA	NA
2019-03-15	PSCA3	ACT2	39.28405540088384	17.108675757575757	268.42083333333335	385.1715362058081	284.1796810606061	6.1625	263.65372440025254	280.6275119949495	13.766666666666667	214.29013803661616	243.6317375631313	NA	NA	NA
2019-03-16	PSCA3	ACT2	41.31255056129476	17.300314445592285	292.8545454545455	393.8311527892562	281.51363842975206	NA	NA	NA	NA	NA	NA	NA	NA	NA
2019-03-17	PSCA3	ACT2	41.92600490530303	18.05671558080808	260.9375	382.0668189078283	279.89067774621213	1.7083333333333333	261.2605422664141	280.6490880050505	12.254166666666666	212.94184627525252	243.22360369318181	NA	NA	NA
2019-03-18	PSCA3	ACT2	28.436177451790634	21.446060182506887	217.30454545454546	363.94277207300274	280.0350550964187	NA	NA	NA	NA	NA	NA	NA	NA	NA
2019-03-19	PSCA3	ACT2	18.625003594065657	23.2640508364899	204.2625	364.3925255997475	283.9273116792929	7.183333333333334	276.9452097537879	288.84730912247477	8.495833333333334	210.24425868055556	241.33884071969698	42.916666666666664	213.90596625631312	231.59445113636363
2019-03-20	PSCA3	ACT2	20.452560473140498	23.763928650137743	244.57272727272726	384.31739139118457	284.4427815082645	NA	NA	NA	NA	NA	NA	NA	NA	NA
2019-03-21	PSCA3	ACT2	40.86696122474748	18.633892834595958	198.77083333333334	366.7853007891414	288.83940877525254	NA	NA	NA	NA	NA	NA	37.041666666666664	214.40923172348485	233.11864375
2019-03-22	PSCA3	ACT2	45.3115176707989	18.738519389807163	244.4409090909091	379.94389882231405	287.89362825757576	NA	NA	NA	NA	NA	NA	NA	NA	NA
2017-06-30	PSCA3	ACT20	40.617949962121216	27.976452878787878	173.77272727272728	393.55689545454544	321.27291818181817	NA	NA	NA	NA	NA	NA	NA	NA	NA
2017-07-01	PSCA3	ACT20	47.99846322916667	23.269938020833333	139.20833333333334	377.9123989583333	321.9203642361111	NA	NA	NA	NA	NA	NA	NA	NA	NA
2017-07-02	PSCA3	ACT20	46.176389128787875	25.509684962121213	144	379.09738674242425	322.7789590909091	NA	NA	NA	NA	NA	NA	NA	NA	NA
2017-07-03	PSCA3	ACT20	45.53463017361111	23.57797059027778	131.16666666666666	386.3473809027778	322.45242708333336	2.033333333333333	271.49322708333335	282.98811909722224	7.554166666666666	203.1133871527778	219.8056486111111	NA	NA	NA
2017-07-06	PSCA3	ACT20	35.314506553030306	28.52736602272727	192.5	397.0745875	320.556253030303	NA	NA	NA	NA	NA	NA	NA	NA	NA
2017-07-07	PSCA3	ACT20	43.04014268115942	24.642698152173914	127.8695652173913	378.0211793478261	319.8880601449275	NA	NA	NA	NA	NA	NA	NA	NA	NA
2017-07-08	PSCA3	ACT20	37.425187575757576	27.63543378787879	133.27272727272728	382.73151022727274	323.1406003787879	NA	NA	NA	NA	NA	NA	NA	NA	NA
2017-07-09	PSCA3	ACT20	40.23568059027778	27.37860204861111	151.625	384.772315625	321.3917486111111	NA	NA	NA	NA	NA	NA	NA	NA	NA
2017-07-10	PSCA3	ACT20	43.36194954166667	25.177920833333335	124.8	375.22666875	322.73966625	NA	NA	NA	NA	NA	NA	NA	NA	NA
2017-07-11	PSCA3	ACT20	40.669608333333336	24.534853229166668	135.41666666666666	384.81358368055555	322.35972291666667	NA	NA	NA	NA	NA	NA	23.541666666666668	208.91435520833335	237.61601909722222
2018-04-06	PSCA3	ACT20	58.01611931473829	18.89706279614325	222	405.3421304063361	309.14108429752065	NA	NA	NA	NA	NA	NA	NA	NA	NA
2018-04-07	PSCA3	ACT20	62.640473841540405	15.761008667929293	172.58333333333334	379.22348926767677	315.45244416035354	4.5874999999999995	247.36009917929292	269.10704517045457	7.3125	209.03645978535354	222.7482045770202	NA	NA	NA
2018-04-08	PSCA3	ACT20	64.71474617768595	13.733191246556474	147	370.2483352272727	319.79256449724517	NA	NA	NA	NA	NA	NA	NA	NA	NA
2018-04-09	PSCA3	ACT20	51.10418568181818	16.54838466540404	208.04166666666666	396.7688946338384	318.16564662247475	2.316666666666667	248.15330258838384	270.4149887310606	12.129166666666666	209.65331875	222.41133232323233	NA	NA	NA
2018-04-10	PSCA3	ACT20	50.212261676997244	17.23867354338843	197.5909090909091	389.81977200413223	314.35143295454543	NA	NA	NA	NA	NA	NA	NA	NA	NA
2018-04-11	PSCA3	ACT20	56.96797607246377	13.780515456521739	190.04347826086956	385.92565036231883	318.05162442028984	NA	NA	NA	NA	NA	NA	NA	NA	NA
2018-06-05	PSCA3	ACT20	40.9114532506887	21.111113715564738	148.63636363636363	374.7257093663912	317.22727269283746	NA	NA	NA	NA	NA	NA	NA	NA	NA
2018-06-06	PSCA3	ACT20	42.26790733585859	22.77359518939394	172.125	388.61732998737375	317.8286460227273	2.0416666666666665	254.8490608270202	274.6270450441919	8.745833333333334	206.4373408459596	221.02476786616162	26.75	210.73377812500001	238.27351833964647
2018-06-07	PSCA3	ACT20	45.500102551652894	21.43085466942149	126.81818181818181	368.5592428030303	319.4848754820937	NA	NA	NA	NA	NA	NA	NA	NA	NA
2018-06-08	PSCA3	ACT20	58.565093674242426	18.895275186237374	161.08333333333334	387.9294943497475	321.0338101641414	0.6666666666666667	246.16921445707072	269.83195527146466	7.9875	209.2338310290404	222.79142310606062	30.041666666666668	213.94159084595958	239.11080527146464
2018-06-09	PSCA3	ACT20	57.40433034688996	17.146739537480062	141.57894736842104	372.61503385167464	319.3512960526316	NA	NA	NA	NA	NA	NA	NA	NA	NA
2018-06-10	PSCA3	ACT20	55.03484377840909	17.34957066919192	135.875	368.8227435290404	320.4971029671717	0.45	245.93009245580808	269.61356328914144	3.0083333333333333	206.94485558712122	222.59514075126262	26	210.14222408459597	238.7539876262626
2018-06-11	PSCA3	ACT20	47.26341600550964	20.01368688705234	185.1818181818182	391.2919728650138	317.75849965564737	NA	NA	NA	NA	NA	NA	NA	NA	NA
2018-06-12	PSCA3	ACT20	46.30607701388889	20.005265877525254	185.66666666666666	394.8801317866162	316.6020568813131	4.316666666666666	250.7397036300505	271.44809715909093	12.279166666666667	208.06339864267676	222.0558975378788	15.708333333333334	208.64212670454546	238.61390160984848
2018-06-13	PSCA3	ACT20	51.374738581267216	20.496036694214876	140.54545454545453	369.01445365013774	315.7381099862259	NA	NA	NA	NA	NA	NA	NA	NA	NA
2018-06-14	PSCA3	ACT20	49.58013138888889	19.952652799873736	150.29166666666666	377.90172758838384	320.5412141729798	3.341666666666667	250.46846095328283	271.40965192550505	8.604166666666666	207.00673023989899	222.2899766729798	18.666666666666668	208.4054793560606	238.69429479166666
2018-06-15	PSCA3	ACT20	46.582062162534434	21.603961064049585	133.86363636363637	370.260258815427	320.0775717286501	NA	NA	NA	NA	NA	NA	NA	NA	NA
2018-06-16	PSCA3	ACT20	44.15077754419192	23.32267725378788	149.79166666666666	378.26762279040406	320.33085107323234	0.8125	255.4924303661616	275.70391619318184	5.270833333333333	205.20110441919192	221.10534378156567	27.083333333333332	209.6920368371212	238.25724406565655
2018-06-17	PSCA3	ACT20	37.793152875344354	28.277687124655646	178.86363636363637	395.660540530303	316.8182911501377	NA	NA	NA	NA	NA	NA	NA	NA	NA
2018-06-18	PSCA3	ACT20	39.00966558396465	28.749587152777778	192.33333333333334	405.269595864899	312.5973612373737	5.241666666666667	271.888830239899	282.83434690656566	11.0125	203.2753265151515	218.39177320075757	24.75	208.19207095959595	237.1717503787879
2018-06-19	PSCA3	ACT20	43.391435	27.250154814049587	160.6818181818182	395.81173818870525	319.77698119834713	NA	NA	NA	NA	NA	NA	NA	NA	NA
2018-06-20	PSCA3	ACT20	45.467932313762624	26.926054094065655	193.04166666666666	412.47831107954545	313.45881903409094	21.495833333333334	276.1919236426768	278.0962550820707	21.854166666666668	207.36120372474747	219.79964438131313	11.583333333333334	207.49233914141413	238.15529769570708
2018-06-21	PSCA3	ACT20	49.615883601928374	23.483950847107437	100	360.6546161157025	318.1976120523416	NA	NA	NA	NA	NA	NA	NA	NA	NA
2018-06-22	PSCA3	ACT20	52.37879069444445	21.677083333333332	113.79166666666667	368.9367094065657	322.24671480429294	0.8375	251.17081934974746	272.32480142045455	3.595833333333333	204.52816297348485	221.78787559974748	17.875	206.25505940656566	238.46271237373736
2018-06-23	PSCA3	ACT20	54.560598539944905	22.135019331955924	123.18181818181819	379.94157630853994	323.3968493801653	NA	NA	NA	NA	NA	NA	NA	NA	NA
2018-06-24	PSCA3	ACT20	51.86325088068182	22.609091057449493	139.25	378.96601833964644	319.0380290088384	3.566666666666667	254.9474720959596	273.54306622474746	7.629166666666666	205.42719889520203	221.36019870580807	NA	NA	NA
2018-06-25	PSCA3	ACT20	53.48563059573003	21.423648808539944	105.81818181818181	367.60708133608813	322.0720842630854	NA	NA	NA	NA	NA	NA	NA	NA	NA
2018-06-26	PSCA3	ACT20	46.42560349747475	21.559535192550506	122.08333333333333	370.67078993055554	322.9172512626263	1.375	251.9125752840909	272.9032375631313	5.483333333333333	205.86480691287878	221.63776186868688	26.708333333333332	210.32305909090908	238.1201608270202
2018-06-27	PSCA3	ACT20	48.04955487947658	21.162656174242425	125.9090909090909	372.36781150137745	322.58748088842975	NA	NA	NA	NA	NA	NA	NA	NA	NA
2018-06-28	PSCA3	ACT20	50.35185289015151	20.715039276515153	138.1	377.06665931818185	321.78357045454544	1.1500000000000001	249.0348021590909	271.63269018939394	6.3950000000000005	206.86676875	222.14207795454547	23.1	209.91468272727272	238.4534587878788
2018-06-29	PSCA3	ACT20	48.93568229338843	23.13237939738292	157.86363636363637	384.84653825757573	320.22875268595044	NA	NA	NA	NA	NA	NA	NA	NA	NA
2018-07-03	PSCA3	ACT20	42.24275504820937	23.357912727272726	157.13636363636363	382.5279155647383	319.09323863636365	NA	NA	NA	NA	NA	NA	NA	NA	NA
2018-09-01	PSCA3	ACT20	45.91754932506887	22.70814055899908	138.45454545454547	378.8907260445363	322.10378326446283	NA	NA	NA	NA	NA	NA	NA	NA	NA
2018-09-02	PSCA3	ACT20	46.547851815025254	22.843717493686867	158.375	384.16118071338383	319.2045259469697	2.2916666666666665	253.51353131313132	273.8967324179293	6.2125	206.2080213699495	221.6278984848485	22.666666666666668	209.1224907828283	238.3325191919192
2018-09-03	PSCA3	ACT20	46.930166184573004	23.363610285812673	131.22727272727272	375.3927219352617	321.07730041322316	NA	NA	NA	NA	NA	NA	NA	NA	NA
2018-11-02	PSCA3	ACT20	59.86876608126722	19.165934628099173	159.5	381.28311542699726	319.66995984848484	NA	NA	NA	NA	NA	NA	NA	NA	NA
2018-11-03	PSCA3	ACT20	64.26713537563131	17.063161792929293	177.62083333333334	389.630389614899	320.96325587121214	NA	NA	NA	NA	NA	NA	NA	NA	NA
2018-11-04	PSCA3	ACT20	60.397701861001316	17.92278701251647	149.2478260869565	375.34585902503295	320.0847388339921	NA	NA	NA	NA	NA	NA	NA	NA	NA
2018-11-05	PSCA3	ACT20	59.018759996706194	16.539077562582346	196.61304347826086	399.02463000658764	321.4869005928854	NA	NA	NA	NA	NA	NA	NA	NA	NA
2018-11-06	PSCA3	ACT20	59.03952787878788	15.086378866930172	198.34347826086957	394.51861030961794	317.95726643610016	NA	NA	NA	NA	NA	NA	NA	NA	NA
2018-11-07	PSCA3	ACT20	57.61652133069829	13.843928926218709	235.62173913043478	420.2030715085639	317.2609128129117	NA	NA	NA	NA	NA	NA	NA	NA	NA
2018-11-08	PSCA3	ACT20	59.42216513833992	11.271732535243743	307.30434782608694	439.38100833333334	309.8214369894598	NA	NA	NA	NA	NA	NA	NA	NA	NA
2018-11-09	PSCA3	ACT20	62.9679652173913	10.263759622529644	432.73478260869564	475.8591033926219	305.4966173583663	NA	NA	NA	NA	NA	NA	NA	NA	NA
2018-11-10	PSCA3	ACT20	60.825121106719365	12.150465131422925	300.4956521739131	412.2956291172596	298.34504212779973	NA	NA	NA	NA	NA	NA	NA	NA	NA
2018-11-11	PSCA3	ACT20	59.300951100131755	11.380005281949934	256.4347826086956	404.0723912055336	306.9793498682477	NA	NA	NA	NA	NA	NA	NA	NA	NA
2018-11-12	PSCA3	ACT20	42.609537872200264	13.842641083333334	325.4304347826087	434.0861392951252	304.07172325428195	NA	NA	NA	NA	NA	NA	NA	NA	NA
2018-11-13	PSCA3	ACT20	37.271161847826086	15.040806162714098	281.66521739130434	413.1677141304348	306.2825934123847	NA	NA	NA	NA	NA	NA	NA	NA	NA
2018-11-14	PSCA3	ACT20	57.75465206267218	16.060507999311294	305.5681818181818	423.79571845730027	307.0716306473829	2.3227272727272728	243.38278801652893	267.5105577134986	15.559090909090909	211.65883598484848	223.81152858126723	16.636363636363637	212.24943539944903	239.2387910812672
2018-11-15	PSCA3	ACT20	56.982727140974966	17.002191182476942	246.06521739130434	399.9420791831357	308.32517055335967	NA	NA	NA	NA	NA	NA	NA	NA	NA
2018-11-16	PSCA3	ACT20	61.161883667929295	16.183139378156564	190.56666666666666	386.18800978535353	314.92257436868687	0.7958333333333333	243.0748297979798	267.87021571969694	9.2	208.73131966540404	223.449144760101	NA	NA	NA
2018-11-17	PSCA3	ACT20	52.566455233860346	13.162207585638999	214.35652173913044	397.9911399538867	316.7080039525692	NA	NA	NA	NA	NA	NA	NA	NA	NA
2018-11-18	PSCA3	ACT20	51.86136166996047	11.781395339262186	298.7913043478261	434.9196796113307	312.63536544795784	NA	NA	NA	NA	NA	NA	NA	NA	NA
2018-11-19	PSCA3	ACT20	61.220872835497836	11.4815195995671	477.5190476190476	496.575946031746	302.59793221500723	NA	NA	NA	NA	NA	NA	NA	NA	NA
2018-11-20	PSCA3	ACT20	60.64375835309618	12.309176139328063	830.2304347826087	604.4686580368907	290.70731719367586	NA	NA	NA	NA	NA	NA	NA	NA	NA
2018-11-21	PSCA3	ACT20	50.02044798748353	15.005696014492754	392.8304347826087	429.5904065876153	287.60881488801056	NA	NA	NA	NA	NA	NA	NA	NA	NA
2018-11-22	PSCA3	ACT20	64.71674240447958	13.75562521080369	188.33478260869566	357.62998570487485	304.2596524703557	NA	NA	NA	NA	NA	NA	NA	NA	NA
2018-11-23	PSCA3	ACT20	65.13970305006588	12.645010905797102	165.39565217391305	366.8425058300395	316.61535800395257	NA	NA	NA	NA	NA	NA	NA	NA	NA
2018-11-24	PSCA3	ACT20	60.359411600790516	12.005706365612648	228.4391304347826	403.31096903820816	317.6462514822134	NA	NA	NA	NA	NA	NA	NA	NA	NA
2018-11-25	PSCA3	ACT20	58.540472826086955	12.102161673913043	316.0608695652174	433.4453196310935	312.27934924242425	NA	NA	NA	NA	NA	NA	NA	NA	NA
2018-11-26	PSCA3	ACT20	67.5362202140975	14.42638374176548	283.7782608695652	408.59222048748353	305.86849627799734	NA	NA	NA	NA	NA	NA	NA	NA	NA
2018-11-27	PSCA3	ACT20	65.99770950263505	16.384518069828722	204.31739130434784	383.2154366930171	311.7252466732543	NA	NA	NA	NA	NA	NA	NA	NA	NA
2018-11-28	PSCA3	ACT20	67.21008119235836	14.139222546113308	273.7304347826087	421.65381613965747	316.44263185111987	NA	NA	NA	NA	NA	NA	NA	NA	NA
2018-11-29	PSCA3	ACT20	66.02141668642952	13.27157511198946	258.30434782608694	412.25682256258233	311.355137944664	NA	NA	NA	NA	NA	NA	NA	NA	NA
2018-11-30	PSCA3	ACT20	61.23225451251647	13.115296581027668	263.4086956521739	406.3650333662714	309.64624545454546	NA	NA	NA	NA	NA	NA	NA	NA	NA
2018-12-01	PSCA3	ACT20	64.04198300065876	11.805031599802371	255.68260869565216	407.09775622529645	313.17720606060607	NA	NA	NA	NA	NA	NA	NA	NA	NA
2018-12-02	PSCA3	ACT20	65.03790993741765	11.47893251317523	327.81304347826085	441.6429610342556	311.3262746706192	NA	NA	NA	NA	NA	NA	NA	NA	NA
2018-12-03	PSCA3	ACT20	58.7116275	10.817548588636363	230.85500000000002	387.99270200757576	308.5561688257576	NA	NA	NA	NA	NA	NA	NA	NA	NA
2018-12-04	PSCA3	ACT20	48.9459108168643	9.220192330039525	225.64347826086956	389.45924555335966	312.48213544137025	NA	NA	NA	NA	NA	NA	NA	NA	NA
2018-12-05	PSCA3	ACT20	48.026861056818184	8.155862004545455	245.955	405.32061950757577	314.6823365909091	NA	NA	NA	NA	NA	NA	NA	NA	NA
2018-12-07	PSCA3	ACT20	36.88295279314888	9.978765946640316	230.48695652173913	382.57148234519104	311.54920273386034	NA	NA	NA	NA	NA	NA	NA	NA	NA
2018-12-08	PSCA3	ACT20	43.327122921607376	12.052523636363636	243.2608695652174	397.18106600790514	312.1288166337286	NA	NA	NA	NA	NA	NA	NA	NA	NA
2018-12-09	PSCA3	ACT20	52.746951837944664	12.27353635375494	175.17391304347825	368.2680677865613	314.47370553359684	NA	NA	NA	NA	NA	NA	NA	NA	NA
2018-12-10	PSCA3	ACT20	59.62243885704875	13.484090895915678	269.6913043478261	409.28442885375495	316.88752328722	NA	NA	NA	NA	NA	NA	NA	NA	NA
2018-12-11	PSCA3	ACT20	62.06876246590909	13.575463503787878	228.74	386.5077593181818	312.95874109848484	NA	NA	NA	NA	NA	NA	NA	NA	NA
2018-12-12	PSCA3	ACT20	57.715467404479575	12.544865974967061	234.38260869565218	393.57096666666666	315.47153432147564	NA	NA	NA	NA	NA	NA	NA	NA	NA
2018-12-13	PSCA3	ACT20	60.69301377470356	13.97929569828722	257.7826086956522	404.0313463438735	315.23904927536233	NA	NA	NA	NA	NA	NA	NA	NA	NA
2018-12-14	PSCA3	ACT20	43.79339977931489	15.410118168642951	243.48260869565217	392.1719966732543	309.118585770751	NA	NA	NA	NA	NA	NA	NA	NA	NA
2018-12-18	PSCA3	ACT20	60.75339778985507	14.814956432806325	193.43478260869566	379.840663801054	317.85995708168645	NA	NA	NA	NA	NA	NA	NA	NA	NA
2018-12-19	PSCA3	ACT20	55.1789686231884	14.23154770750988	255.6391304347826	408.03789976943347	318.85249953886694	NA	NA	NA	NA	NA	NA	NA	NA	NA
2018-12-21	PSCA3	ACT20	55.55486024703557	10.132087085309617	261.61739130434785	409.22013863636363	319.56617885375493	NA	NA	NA	NA	NA	NA	NA	NA	NA
2018-12-22	PSCA3	ACT20	51.099742091567855	11.880577477602108	237.24347826086955	389.69718372859023	311.50102470355733	NA	NA	NA	NA	NA	NA	NA	NA	NA
2018-12-23	PSCA3	ACT20	62.87811030632411	12.43141450922266	198.22608695652173	376.591259057971	314.71713962450593	NA	NA	NA	NA	NA	NA	NA	NA	NA
2018-12-24	PSCA3	ACT20	58.96317413043478	12.800311096837945	199.6	382.0232931818182	316.80190289855074	NA	NA	NA	NA	NA	NA	NA	NA	NA
2018-12-25	PSCA3	ACT20	56.15460541831357	11.43548859025033	258.6521739130435	407.95818389328065	317.03691083662716	NA	NA	NA	NA	NA	NA	NA	NA	NA
2018-12-26	PSCA3	ACT20	58.550090981554675	10.692319999011858	220.11304347826086	385.046584057971	313.50766422924903	NA	NA	NA	NA	NA	NA	NA	NA	NA
2018-12-27	PSCA3	ACT20	59.04934141304348	11.708397628458497	302.3478260869565	417.30854947299076	313.9951303359684	NA	NA	NA	NA	NA	NA	NA	NA	NA
2018-12-28	PSCA3	ACT20	62.67293511857707	11.46066036198946	232.2913043478261	383.3212660737813	309.57647971014495	NA	NA	NA	NA	NA	NA	NA	NA	NA
2018-12-29	PSCA3	ACT20	64.35143846179183	14.971893033596839	148.35652173913044	354.86090619235836	314.8650097826087	NA	NA	NA	NA	NA	NA	NA	NA	NA
2018-12-30	PSCA3	ACT20	58.80171851119895	11.796173	199.6695652173913	388.1681291501976	321.32857852437417	NA	NA	NA	NA	NA	NA	NA	NA	NA
2018-12-31	PSCA3	ACT20	59.8397578030303	8.763679321475626	249.73043478260868	408.3850070487484	319.35843119235835	NA	NA	NA	NA	NA	NA	NA	NA	NA
2019-01-01	PSCA3	ACT20	54.79955248353096	9.81694418972332	360.004347826087	440.34637579051383	309.79614140316204	NA	NA	NA	NA	NA	NA	NA	NA	NA
2019-01-02	PSCA3	ACT20	51.91193049077734	10.85801584914361	316.1391304347826	402.7624731554677	300.6314552700922	NA	NA	NA	NA	NA	NA	NA	NA	NA
2019-01-03	PSCA3	ACT20	60.45477534914361	14.997280158102766	236.33478260869566	381.2592281620553	309.03812328722006	NA	NA	NA	NA	NA	NA	NA	NA	NA
2019-01-04	PSCA3	ACT20	57.437472091567855	14.817045928853755	201.73913043478262	384.67183909749673	316.9157027667984	NA	NA	NA	NA	NA	NA	NA	NA	NA
2019-01-05	PSCA3	ACT20	57.24211426218709	13.760024143610012	300.4130434782609	422.63561627140973	314.7444670289855	NA	NA	NA	NA	NA	NA	NA	NA	NA
2019-01-06	PSCA3	ACT20	56.490169990118574	11.710221955862977	167.47826086956522	360.8975449275362	313.9807665678524	NA	NA	NA	NA	NA	NA	NA	NA	NA
2019-01-07	PSCA3	ACT20	55.79935485177865	10.621378744729908	230.04347826086956	396.81304137022397	319.71074687088276	NA	NA	NA	NA	NA	NA	21.91304347826087	209.2681033596838	239.22445421607378
2019-01-08	PSCA3	ACT20	56.54171904040404	11.047235348063973	269.6777777777778	406.7373909090909	315.15472941919194	NA	NA	NA	NA	NA	NA	NA	NA	NA
2019-01-09	PSCA3	ACT20	58.71227710803689	14.067687971014493	221.26086956521738	382.5199587944664	310.63845131752305	NA	NA	NA	NA	NA	NA	NA	NA	NA
2019-01-10	PSCA3	ACT20	60.86320676218709	15.40920581027668	239.6782608695652	403.1974583003953	315.3673910408432	NA	NA	NA	NA	NA	NA	NA	NA	NA
2019-01-11	PSCA3	ACT20	50.34092677536232	15.523885335968378	348.5086956521739	440.198388801054	308.895037088274	NA	NA	NA	NA	NA	NA	NA	NA	NA
2019-01-12	PSCA3	ACT20	48.05737666007905	14.445092924901186	452.17826086956524	465.88607325428194	303.96918738471675	NA	NA	NA	NA	NA	NA	NA	NA	NA
2019-01-13	PSCA3	ACT20	51.08705040184453	12.605441636693017	406.68695652173915	446.93263277338605	299.4985275362319	NA	NA	NA	NA	NA	NA	NA	NA	NA
2019-01-14	PSCA3	ACT20	52.078276669960474	11.756803157444006	315.2608695652174	406.55549463109355	303.0573098155468	NA	NA	NA	NA	NA	NA	NA	NA	NA
2019-01-15	PSCA3	ACT20	48.110873102766796	11.816283718379447	588.1304347826087	498.2891578722003	302.09163389328063	NA	NA	NA	NA	NA	NA	NA	NA	NA
2019-01-16	PSCA3	ACT20	48.645280085639	12.921417110013175	506.7391304347826	446.8058618577075	290.4206552042161	NA	NA	NA	NA	NA	NA	NA	NA	NA
2019-01-17	PSCA3	ACT20	50.70799420289855	15.219314532279315	228.00434782608696	364.83148916337285	304.9423791501976	NA	NA	NA	NA	NA	NA	NA	NA	NA
2019-01-18	PSCA3	ACT20	54.94881504611331	14.340473185111989	203.4304347826087	376.9273561594203	315.948359486166	NA	NA	NA	NA	NA	NA	NA	NA	NA
2019-01-19	PSCA3	ACT20	58.38920361660079	14.156822427536232	207.3608695652174	382.1119238471673	317.97822381422924	NA	NA	NA	NA	NA	NA	NA	NA	NA
2019-01-20	PSCA3	ACT20	56.1890411198946	11.984862878787878	218.31304347826088	393.767484057971	316.7366810606061	NA	NA	NA	NA	NA	NA	NA	NA	NA
2019-01-21	PSCA3	ACT20	54.28463538208169	12.08556143050066	329.8695652173913	426.3317353754941	311.80468250988145	NA	NA	NA	NA	NA	NA	7.6521739130434785	206.14924011857707	240.20835971673253
2019-01-22	PSCA3	ACT20	56.66558859025033	12.399202779973649	229.41739130434783	380.63952704216075	308.8006763504611	NA	NA	NA	NA	NA	NA	NA	NA	NA
2019-01-23	PSCA3	ACT20	60.470077621870885	14.795644611330697	227.5	390.2497423254282	314.9854015151515	NA	NA	NA	NA	NA	NA	17.17391304347826	207.959189229249	239.7457956521739
2019-01-24	PSCA3	ACT20	59.54464468050066	13.61229903820817	273.2782608695652	409.96098850461135	312.69603201581026	NA	NA	NA	NA	NA	NA	NA	NA	NA
2019-01-25	PSCA3	ACT20	55.684282957839265	13.0035030171278	312.40434782608696	422.8519068181818	311.0326388339921	NA	NA	NA	NA	NA	NA	NA	NA	NA
2019-01-26	PSCA3	ACT20	56.67007005599473	12.164969705862978	286.7826086956522	405.71761936758895	306.04886488801054	NA	NA	NA	NA	NA	NA	NA	NA	NA
2019-01-27	PSCA3	ACT20	59.59161476284585	11.422717597826088	240.08695652173913	387.67876755599474	309.6590011198946	NA	NA	NA	NA	NA	NA	NA	NA	NA
2019-01-28	PSCA3	ACT20	51.41512666007905	12.646678057641633	233.8913043478261	390.0801351449275	312.260769828722	NA	NA	NA	NA	NA	NA	NA	NA	NA
2019-01-29	PSCA3	ACT20	43.00823812252965	12.549728404479579	295.6434782608696	415.12144519104083	310.6416888339921	NA	NA	NA	NA	NA	NA	NA	NA	NA
2019-01-30	PSCA3	ACT20	48.20796011198946	12.03384668083004	532.9347826086956	484.4911342555995	302.52534670619235	NA	NA	NA	NA	NA	NA	NA	NA	NA
2019-01-31	PSCA3	ACT20	45.679366893939395	14.726291818181817	470.28636363636366	439.3282371212121	289.2513647727273	NA	NA	NA	NA	NA	NA	NA	NA	NA
2019-02-01	PSCA3	ACT20	60.47671945322793	14.349305421607378	271.9478260869565	388.56612091567854	305.23326100131754	NA	NA	NA	NA	NA	NA	NA	NA	NA
2019-02-06	PSCA3	ACT20	49.1546430599473	5.057243631752305	299.0173913043478	409.33800770750986	312.6608710803689	NA	NA	NA	NA	NA	NA	NA	NA	NA
2019-02-07	PSCA3	ACT20	48.81878080039526	6.450743544137023	296.39130434782606	403.16080171277997	309.0424187088274	NA	NA	NA	NA	NA	NA	NA	NA	NA
2019-02-08	PSCA3	ACT20	54.832227579051384	7.05484382773386	328.8086956521739	408.2842867588933	308.03917934782606	NA	NA	NA	NA	NA	NA	NA	NA	NA
2019-02-09	PSCA3	ACT20	53.511315079051386	6.005852248682477	179.74347826086955	355.77858514492755	310.79399305006586	NA	NA	NA	NA	NA	NA	NA	NA	NA
2019-02-10	PSCA3	ACT20	53.37881238801054	4.821381330698287	199.73043478260868	369.56496613965743	315.39743692358365	NA	NA	NA	NA	NA	NA	NA	NA	NA
2019-02-11	PSCA3	ACT20	57.88254345191041	6.893236190382082	195.92608695652174	369.8063028326746	315.6734408761528	NA	NA	NA	NA	NA	NA	NA	NA	NA
2019-02-12	PSCA3	ACT20	63.69774384387352	8.079150319499341	225.16086956521738	381.4555360342556	316.7199708168643	NA	NA	NA	NA	NA	NA	27.391304347826086	212.5048402173913	239.38391663372857
2019-02-13	PSCA3	ACT20	54.76745760210804	9.671175587615283	237.94782608695652	385.9075678524374	312.84704067852437	NA	NA	NA	NA	NA	NA	NA	NA	NA
2019-02-14	PSCA3	ACT20	54.75345130434783	9.499000295125164	298.6434782608696	405.9141668642951	308.8831240118577	NA	NA	NA	NA	NA	NA	13.956521739130435	210.73833975625823	239.3369833662714
2019-02-15	PSCA3	ACT20	53.82053193675889	11.683082707839262	273.32608695652175	399.68654614624506	309.33551011198944	NA	NA	NA	NA	NA	NA	NA	NA	NA
2019-02-16	PSCA3	ACT20	60.56636996047431	10.212001367588933	310.10434782608695	408.040760770751	309.3999726284585	NA	NA	NA	NA	NA	NA	NA	NA	NA
2019-02-17	PSCA3	ACT20	57.47628194334651	9.79494732312253	265.39130434782606	395.907906455863	310.1394990777339	NA	NA	NA	NA	NA	NA	NA	NA	NA
2019-02-18	PSCA3	ACT20	58.80769108366271	10.012951995388669	328.17391304347825	418.735419828722	309.570287944664	NA	NA	NA	NA	NA	NA	NA	NA	NA
2019-02-19	PSCA3	ACT20	58.08961650197629	10.981118975955205	257.45217391304345	383.5668895586298	306.4608260210804	NA	NA	NA	NA	NA	NA	NA	NA	NA
2019-02-20	PSCA3	ACT20	55.05864734519104	10.443887455862978	214.19130434782608	377.102074571805	312.2571157444005	NA	NA	NA	NA	NA	NA	NA	NA	NA
2019-02-21	PSCA3	ACT20	48.52256619834711	10.307536921831955	250.85454545454544	395.1288856749311	313.29811776859503	NA	NA	NA	NA	NA	NA	NA	NA	NA
2019-02-22	PSCA3	ACT20	55.06218997364954	9.322313363306982	225.65217391304347	381.6776763833992	313.5354759881423	NA	NA	NA	NA	NA	NA	NA	NA	NA
2019-02-23	PSCA3	ACT20	53.95165916996047	11.26239353919631	201.1695652173913	372.2189367588933	313.33492931488803	NA	NA	NA	NA	NA	NA	NA	NA	NA
2019-02-24	PSCA3	ACT20	51.7832607312253	10.47942671080369	198.91739130434783	374.4523289525692	315.6304229249012	NA	NA	NA	NA	NA	NA	NA	NA	NA
2019-02-25	PSCA3	ACT20	42.351605009881425	9.018920882081687	210.97391304347826	378.3917576745718	314.85797476943344	NA	NA	NA	NA	NA	NA	NA	NA	NA
2019-02-26	PSCA3	ACT20	33.59174074110672	8.614829366600791	188.76521739130436	370.8734460803689	315.3362753623189	NA	NA	NA	NA	NA	NA	NA	NA	NA
2019-02-27	PSCA3	ACT20	33.147583517786565	9.77074442654809	209.2304347826087	379.6294916996047	316.30225171278	NA	NA	NA	NA	NA	NA	NA	NA	NA
2019-02-28	PSCA3	ACT20	40.18779528656127	11.188124665349143	213.09130434782608	377.83352328722003	313.84312114624504	NA	NA	NA	NA	NA	NA	NA	NA	NA
2019-03-01	PSCA3	ACT20	42.51641410737813	12.012953770750988	243.33478260869566	393.84472480237156	313.03234041501975	NA	NA	NA	NA	NA	NA	NA	NA	NA
2019-03-02	PSCA3	ACT20	40.01474752964427	11.61918548715415	215.95652173913044	380.1114497364954	312.63842733860344	NA	NA	NA	NA	NA	NA	NA	NA	NA
2019-03-05	PSCA3	ACT20	29.938722658102765	10.303309028326746	208.43478260869566	378.9809198945982	315.0282380105402	NA	NA	NA	NA	NA	NA	NA	NA	NA
2019-03-06	PSCA3	ACT20	50.09412795125165	9.397235705204215	265.3478260869565	400.58159479578393	315.5419751317523	NA	NA	NA	NA	NA	NA	NA	NA	NA
2019-03-07	PSCA3	ACT20	55.077363804347826	10.0596742842556	227.4695652173913	377.647309486166	311.60123066534914	NA	NA	NA	NA	NA	NA	NA	NA	NA
2019-03-08	PSCA3	ACT20	51.73495564229249	10.290768019104084	254.28695652173914	388.94803326745716	310.6891405467721	NA	NA	NA	NA	NA	NA	NA	NA	NA
2019-03-09	PSCA3	ACT20	49.28391144300144	10.846008722582972	264.8857142857143	387.929577994228	308.2472840909091	NA	NA	NA	NA	NA	NA	NA	NA	NA
2019-03-12	PSCA3	ACT20	57.40387788498622	11.419204285123968	214.56363636363636	376.94535030991733	314.13548569559225	NA	NA	NA	NA	NA	NA	NA	NA	NA
2019-03-13	PSCA3	ACT20	48.529977799873734	13.797219047032828	256.5916666666667	388.1163334280303	310.0475741477273	6.141666666666667	247.31155631313132	268.2957788510101	15.633333333333333	210.01381205808082	223.6697079229798	19.833333333333332	208.29767648358586	240.0389140151515
2019-03-14	PSCA3	ACT20	42.66641685606061	15.29154685399449	249.1818181818182	386.8682965220386	310.2434965220386	NA	NA	NA	NA	NA	NA	NA	NA	NA
2019-03-15	PSCA3	ACT20	43.80301639204546	15.863084059343434	268.42083333333335	401.0569576388889	310.22465827020204	6.1625	247.4491757891414	268.5418563762626	13.766666666666667	209.4044973169192	223.47395912247475	NA	NA	NA
2019-03-16	PSCA3	ACT20	44.44388454201102	16.62863634986226	292.8545454545455	406.2309701790634	307.16702613636363	NA	NA	NA	NA	NA	NA	NA	NA	NA
2019-03-17	PSCA3	ACT20	44.85405773989899	17.42326666982323	260.9375	394.7813408775252	305.7841234217172	1.7083333333333333	246.94536073232322	269.6599195707071	12.254166666666666	208.0264868371212	223.22529119318182	NA	NA	NA
2019-03-18	PSCA3	ACT20	32.14587508953168	21.50350419077135	217.30454545454546	374.3705829889807	306.1557680785124	NA	NA	NA	NA	NA	NA	NA	NA	NA
2019-03-19	PSCA3	ACT20	20.27342381439394	23.923086875	204.2625	377.55079504419194	311.1451850063131	7.183333333333334	265.89937695707073	278.7184201704545	8.495833333333334	205.2155755681818	220.62548592171717	42.916666666666664	209.93919940025253	238.58909242424244
2019-03-20	PSCA3	ACT20	21.712435820592287	24.32317983126722	244.57272727272726	398.5669156336088	311.66223932506887	NA	NA	NA	NA	NA	NA	NA	NA	NA
2019-03-21	PSCA3	ACT20	41.184638156565654	18.790704902146466	198.77083333333334	384.220677209596	313.5245064393939	NA	NA	NA	NA	NA	NA	37.041666666666664	210.73041644570708	239.06510539772728
2019-03-22	PSCA3	ACT20	47.77799883494031	18.435738037190085	244.4409090909091	395.7842057277319	312.8771795110193	NA	NA	NA	NA	NA	NA	NA	NA	NA
2017-06-30	PSCA3	ACT21	40.871504696969694	27.750958787878787	173.77272727272728	355.7541571969697	317.6680678030303	NA	NA	NA	NA	NA	NA	NA	NA	NA
2017-07-01	PSCA3	ACT21	47.88358215277778	23.289168888888888	139.20833333333334	339.18595069444444	319.98872604166667	NA	NA	NA	NA	NA	NA	NA	NA	NA
2017-07-02	PSCA3	ACT21	46.27796852272727	25.411248787878787	144	339.45584734848484	319.18182045454546	NA	NA	NA	NA	NA	NA	NA	NA	NA
2017-07-03	PSCA3	ACT21	45.346260763888885	23.616082569444444	131.16666666666666	346.0764017361111	319.9111402777778	2.033333333333333	270.68378680555554	270.66315555555553	7.554166666666666	192.41289965277778	225.13257291666667	NA	NA	NA
2017-07-06	PSCA3	ACT21	35.30295329545454	28.33922746212121	192.5	359.864696969697	317.07600946969694	NA	NA	NA	NA	NA	NA	NA	NA	NA
2017-07-07	PSCA3	ACT21	42.732399710144925	24.71588847826087	127.8695652173913	338.532793115942	317.3680293478261	NA	NA	NA	NA	NA	NA	NA	NA	NA
2017-07-08	PSCA3	ACT21	37.500154356060605	27.45966640151515	133.27272727272728	344.2374859848485	320.30310113636364	NA	NA	NA	NA	NA	NA	NA	NA	NA
2017-07-09	PSCA3	ACT21	40.256578194444444	27.277727430555554	151.625	346.08891180555554	318.4878909722222	NA	NA	NA	NA	NA	NA	NA	NA	NA
2017-07-10	PSCA3	ACT21	43.387493041666666	25.151739	124.8	335.54463458333333	320.09082958333335	NA	NA	NA	NA	NA	NA	NA	NA	NA
2017-07-11	PSCA3	ACT21	40.683787673611114	24.457673055555556	135.41666666666666	345.183346875	319.72471666666667	NA	NA	NA	NA	NA	NA	23.541666666666668	204.21702986111111	218.00468194444443
2018-04-06	PSCA3	ACT21	58.20582009986226	19.06801091597796	222	355.69124032369143	299.5650597107438	NA	NA	NA	NA	NA	NA	NA	NA	NA
2018-04-07	PSCA3	ACT21	63.318584485479796	15.691316638257575	172.58333333333334	332.9039037563131	309.47359494949495	4.5874999999999995	246.0759019570707	255.58946821338384	7.3125	198.24751530934344	227.39568333333332	NA	NA	NA
2018-04-08	PSCA3	ACT21	65.45694456267218	13.666579053030302	147	323.5435082644628	313.969025137741	NA	NA	NA	NA	NA	NA	NA	NA	NA
2018-04-09	PSCA3	ACT21	51.51692833017677	16.619473267045453	208.04166666666666	350.3274690025253	309.682888604798	2.316666666666667	246.62751486742425	256.70999027777776	12.129166666666666	198.65992080176767	227.19097446338384	NA	NA	NA
2018-04-10	PSCA3	ACT21	49.83133392906336	17.566694445592287	197.5909090909091	342.1573539600551	305.76283657024794	NA	NA	NA	NA	NA	NA	NA	NA	NA
2018-04-11	PSCA3	ACT21	57.69331252898551	13.640967710144928	190.04347826086956	341.81121833333333	312.2305574637681	NA	NA	NA	NA	NA	NA	NA	NA	NA
2018-06-05	PSCA3	ACT21	41.83489656680441	20.558995526859505	148.63636363636363	329.2020950757576	309.191384607438	NA	NA	NA	NA	NA	NA	NA	NA	NA
2018-06-06	PSCA3	ACT21	43.866938949074076	22.034437400462963	172.125	344.6508269444444	310.2329704861111	2.0416666666666665	254.2033425925926	261.0287687037037	8.745833333333334	195.02431462962963	225.76371108796297	26.75	205.8935299537037	218.71592689814815
2019-01-04	PSCA3	ACT21	63.901703445322795	13.292284225955203	201.73913043478262	344.77139897891965	310.03992635046114	NA	NA	NA	NA	NA	NA	NA	NA	NA
2019-01-05	PSCA3	ACT21	65.24823705204216	11.783815676218708	300.4130434782609	387.65397911725955	307.2504253952569	NA	NA	NA	NA	NA	NA	NA	NA	NA
2019-01-06	PSCA3	ACT21	64.59745592885376	9.939699868247695	167.47826086956522	319.4661988801054	307.9070863965744	NA	NA	NA	NA	NA	NA	NA	NA	NA
2019-01-07	PSCA3	ACT21	64.12915233530961	8.619177686429513	230.04347826086956	361.12216679841896	313.3649112977602	NA	NA	NA	NA	NA	NA	21.91304347826087	207.12271643610012	220.09393020421606
2019-01-08	PSCA3	ACT21	64.10316616161616	9.090141925925925	269.6777777777778	372.9675946548822	309.09675382996636	NA	NA	NA	NA	NA	NA	NA	NA	NA
2019-01-09	PSCA3	ACT21	65.61722801054019	12.50422953886693	221.26086956521738	341.125846113307	302.54943451910407	NA	NA	NA	NA	NA	NA	NA	NA	NA
2019-01-10	PSCA3	ACT21	68.22603631093544	13.745139476284585	239.6782608695652	367.59977269433466	308.7934805665349	NA	NA	NA	NA	NA	NA	NA	NA	NA
2019-01-11	PSCA3	ACT21	55.58795404479579	13.582299337944663	348.5086956521739	405.83962378129115	299.07849097496705	NA	NA	NA	NA	NA	NA	NA	NA	NA
2019-01-12	PSCA3	ACT21	55.769793106060604	12.292555292160738	452.17826086956524	435.59534726613964	294.10192098155466	NA	NA	NA	NA	NA	NA	NA	NA	NA
2019-01-13	PSCA3	ACT21	60.379638191699605	10.460637774374177	406.68695652173915	417.6982117588933	291.45532144268776	NA	NA	NA	NA	NA	NA	NA	NA	NA
2019-01-14	PSCA3	ACT21	62.01595082345191	9.558992290513833	315.2608695652174	374.0427691040843	296.9403854084322	NA	NA	NA	NA	NA	NA	NA	NA	NA
2019-01-15	PSCA3	ACT21	55.91564362318841	9.413478399209486	588.1304347826087	476.46289687088273	294.1480192687747	NA	NA	NA	NA	NA	NA	NA	NA	NA
2019-01-16	PSCA3	ACT21	56.485490777338605	10.8860222585639	506.7391304347826	418.5074663372859	287.1454181488801	NA	NA	NA	NA	NA	NA	NA	NA	NA
2019-01-17	PSCA3	ACT21	57.02669783267457	13.66226645256917	228.00434782608696	325.2942365612648	298.5098443017128	NA	NA	NA	NA	NA	NA	NA	NA	NA
2019-01-18	PSCA3	ACT21	61.39788435111989	12.753442226613966	203.4304347826087	342.034876284585	310.4522656126482	NA	NA	NA	NA	NA	NA	NA	NA	NA
2019-01-19	PSCA3	ACT21	65.3378316798419	12.55257851284585	207.3608695652174	348.2499540513834	312.3921669301713	NA	NA	NA	NA	NA	NA	NA	NA	NA
2019-01-20	PSCA3	ACT21	65.84614252964427	9.826362843873518	218.31304347826088	357.5278495388669	311.07537177206854	NA	NA	NA	NA	NA	NA	NA	NA	NA
2019-01-21	PSCA3	ACT21	63.26452003952569	9.915993558629776	329.8695652173913	397.4821184782609	304.3237457839262	NA	NA	NA	NA	NA	NA	7.6521739130434785	202.94233613306983	220.20178432147563
2019-01-22	PSCA3	ACT21	63.5425712483531	10.915656322793149	229.41739130434783	341.12793106060604	300.4692402173913	NA	NA	NA	NA	NA	NA	NA	NA	NA
2019-01-23	PSCA3	ACT21	68.3499604347826	12.956511653491436	227.5	357.0611984189723	309.7797200922266	NA	NA	NA	NA	NA	NA	17.17391304347826	205.86243705533596	220.2405107378129
2019-01-24	PSCA3	ACT21	69.02613628787878	11.580205387022398	273.2782608695652	375.6989053030303	306.0469419301713	NA	NA	NA	NA	NA	NA	NA	NA	NA
2019-01-25	PSCA3	ACT21	65.94982635046114	10.697480675559948	312.40434782608696	392.9259669960474	304.33499828722	NA	NA	NA	NA	NA	NA	NA	NA	NA
2019-01-26	PSCA3	ACT21	67.31555592555995	9.8927949571805	286.7826086956522	368.96839222661396	298.63968959156784	NA	NA	NA	NA	NA	NA	NA	NA	NA
2019-01-27	PSCA3	ACT21	70.99370671607379	9.176298333003952	240.08695652173913	351.60352928194993	304.65578972332014	NA	NA	NA	NA	NA	NA	NA	NA	NA
2019-01-28	PSCA3	ACT21	59.227738178524376	10.408188520421607	233.8913043478261	353.5975528326746	306.3723941040843	NA	NA	NA	NA	NA	NA	NA	NA	NA
2019-01-29	PSCA3	ACT21	49.36554244729908	10.224271631752305	295.6434782608696	383.9448220685112	304.3655040513834	NA	NA	NA	NA	NA	NA	NA	NA	NA
2019-01-30	PSCA3	ACT21	57.40178175559947	9.629220463438735	532.9347826086956	466.22108478260867	294.14176949934125	NA	NA	NA	NA	NA	NA	NA	NA	NA
2019-01-31	PSCA3	ACT21	51.94549321969697	12.906660708333334	470.28636363636366	419.39481515151516	283.2751553030303	NA	NA	NA	NA	NA	NA	NA	NA	NA
2019-02-01	PSCA3	ACT21	67.7698877602108	12.850648583662714	271.9478260869565	355.7245384387352	298.77909117259554	NA	NA	NA	NA	NA	NA	NA	NA	NA
2019-02-06	PSCA3	ACT21	57.275557210144925	2.6837465955204216	299.0173913043478	376.6614352108037	306.2148046442688	NA	NA	NA	NA	NA	NA	NA	NA	NA
2019-02-07	PSCA3	ACT21	57.09425437417655	3.9070756393280632	296.39130434782606	369.01586933465086	302.82483975625826	NA	NA	NA	NA	NA	NA	NA	NA	NA
2019-02-08	PSCA3	ACT21	63.285505932147565	5.217244585309618	328.8086956521739	373.3962432147563	300.1558406785244	NA	NA	NA	NA	NA	NA	NA	NA	NA
2019-02-09	PSCA3	ACT21	62.542784706851116	3.67293479743083	179.74347826086955	318.1571808959157	308.2544921607378	NA	NA	NA	NA	NA	NA	NA	NA	NA
2019-02-10	PSCA3	ACT21	60.07841255599473	3.2394360454545454	199.73043478260868	330.93170174571804	310.09248300395257	NA	NA	NA	NA	NA	NA	NA	NA	NA
2019-02-11	PSCA3	ACT21	66.46914826416337	4.866954904150198	195.92608695652174	331.56479519104084	311.33121656785244	NA	NA	NA	NA	NA	NA	NA	NA	NA
2019-02-12	PSCA3	ACT21	70.21924182476943	6.772749039525691	225.16086956521738	345.66801976284586	311.24007131093543	NA	NA	NA	NA	NA	NA	27.391304347826086	209.98997075098814	220.31032621870884
2019-02-13	PSCA3	ACT21	63.1354950428195	7.357549820816865	237.94782608695652	350.7259603096179	308.07809894598154	NA	NA	NA	NA	NA	NA	NA	NA	NA
2019-02-14	PSCA3	ACT21	62.746559617918315	7.718958795125165	298.6434782608696	372.8544160737813	301.77801324110675	NA	NA	NA	NA	NA	NA	13.956521739130435	208.39240365612648	220.21339967061922
2019-02-15	PSCA3	ACT21	61.38853429512516	9.68093262483531	273.32608695652175	367.29521459156786	304.9214159090909	NA	NA	NA	NA	NA	NA	NA	NA	NA
2019-02-16	PSCA3	ACT21	69.91351505270093	8.283511088274045	310.10434782608695	377.9627627470356	303.3411458168643	NA	NA	NA	NA	NA	NA	NA	NA	NA
2019-02-17	PSCA3	ACT21	65.35875651844532	7.590034458168643	265.39130434782606	363.7253337285903	304.96190602766796	NA	NA	NA	NA	NA	NA	NA	NA	NA
2019-02-18	PSCA3	ACT21	66.89764531949935	8.245792822134387	328.17391304347825	387.73452460474306	301.9200820487483	NA	NA	NA	NA	NA	NA	NA	NA	NA
2019-02-19	PSCA3	ACT21	66.49391075757576	9.062556477931489	257.45217391304345	347.88439713438737	298.9808472990777	NA	NA	NA	NA	NA	NA	NA	NA	NA
2019-02-20	PSCA3	ACT21	63.06493772068511	8.206499180500659	214.19130434782608	340.8269687088274	308.00504897891966	NA	NA	NA	NA	NA	NA	NA	NA	NA
2019-02-21	PSCA3	ACT21	56.17590074724518	8.173239300619835	250.85454545454544	362.92066115702477	308.6362140495868	NA	NA	NA	NA	NA	NA	NA	NA	NA
2019-02-22	PSCA3	ACT21	61.638387519762844	7.812726468050066	225.65217391304347	345.30482994071144	306.4831943675889	NA	NA	NA	NA	NA	NA	NA	NA	NA
2019-02-23	PSCA3	ACT21	62.1744790085639	9.30980209025033	201.1695652173913	336.7453864953887	308.3976243083004	NA	NA	NA	NA	NA	NA	NA	NA	NA
2019-02-24	PSCA3	ACT21	59.31293459486166	8.255065690382082	198.91739130434783	337.4811183794466	311.04653270750987	NA	NA	NA	NA	NA	NA	NA	NA	NA
2019-02-25	PSCA3	ACT21	46.939385948616604	7.180816233201581	210.97391304347826	341.4514398221344	309.5326567193676	NA	NA	NA	NA	NA	NA	NA	NA	NA
2019-02-26	PSCA3	ACT21	38.60893525032938	6.425904666996048	188.76521739130436	335.0058916666667	311.0204318511199	NA	NA	NA	NA	NA	NA	NA	NA	NA
2019-02-27	PSCA3	ACT21	36.75023987483531	7.751931793478261	209.2304347826087	342.44533524374174	310.1066882411067	NA	NA	NA	NA	NA	NA	NA	NA	NA
2019-02-28	PSCA3	ACT21	45.44284775362319	9.048240757905138	213.09130434782608	341.17739443346505	307.71421386693015	NA	NA	NA	NA	NA	NA	NA	NA	NA
2019-03-01	PSCA3	ACT21	50.04559429512516	9.844169945981555	243.33478260869566	356.94147381422925	306.1627751317523	NA	NA	NA	NA	NA	NA	NA	NA	NA
2019-03-02	PSCA3	ACT21	46.16079302042161	9.569647036890645	215.95652173913044	340.8439346179183	305.82913306982874	NA	NA	NA	NA	NA	NA	NA	NA	NA
2019-03-05	PSCA3	ACT21	33.78400936758893	8.359623132740447	208.43478260869566	344.6155636034256	310.9733579380764	NA	NA	NA	NA	NA	NA	NA	NA	NA
2019-03-06	PSCA3	ACT21	59.85041675889328	7.235276857378129	265.3478260869565	367.39126666666664	311.063882773386	NA	NA	NA	NA	NA	NA	NA	NA	NA
2019-03-07	PSCA3	ACT21	63.1397093083004	8.069803321475625	227.4695652173913	342.44624123847166	306.53659074440054	NA	NA	NA	NA	NA	NA	NA	NA	NA
2019-03-08	PSCA3	ACT21	62.47820141304348	7.730541076086957	254.28695652173914	357.88866166007904	307.5408954545455	NA	NA	NA	NA	NA	NA	NA	NA	NA
2019-03-09	PSCA3	ACT21	57.634885811688314	8.601151792568542	264.8857142857143	354.06682186147185	303.4991243867244	NA	NA	NA	NA	NA	NA	NA	NA	NA
2019-03-12	PSCA3	ACT21	65.76807295093795	9.464975292207791	216.56666666666666	342.0133369047619	310.24175205627705	NA	NA	NA	NA	NA	NA	NA	NA	NA
2019-03-13	PSCA3	ACT21	55.91489870265151	11.384614639835858	256.5916666666667	359.1989320707071	306.2543959280303	6.141666666666667	243.84468611111112	253.02987234848484	15.633333333333333	200.75835236742424	228.50313162878788	19.833333333333332	206.55757146464646	220.97474807449495
2019-03-14	PSCA3	ACT21	47.71813215220386	13.474995090564738	249.1818181818182	351.67967534435263	302.379815530303	NA	NA	NA	NA	NA	NA	NA	NA	NA
2019-03-15	PSCA3	ACT21	49.73369995896465	14.232485726325757	268.42083333333335	367.2536893939394	302.91180157828285	6.1625	245.10615934343434	254.0496920138889	13.766666666666667	199.93608970959596	228.27599974747474	NA	NA	NA
2019-03-16	PSCA3	ACT21	51.79677517906336	14.645213661157024	292.8545454545455	376.7883831955923	300.6167039600551	NA	NA	NA	NA	NA	NA	NA	NA	NA
2019-03-17	PSCA3	ACT21	52.21322492739899	15.400987253472223	260.9375	361.4666898358586	299.17521224747475	1.7083333333333333	243.34422095959596	254.49628033459595	12.254166666666666	198.80640643939392	228.1974986742424	NA	NA	NA
2019-03-18	PSCA3	ACT21	35.41063585055097	19.38013111570248	217.30454545454546	336.0894998278237	296.7811045798898	NA	NA	NA	NA	NA	NA	NA	NA	NA
2019-03-19	PSCA3	ACT21	21.190428333333333	22.311567989267676	204.2625	340.15396130050505	302.18131139520204	7.183333333333334	258.28271966540404	262.06968715277776	8.495833333333334	197.0823582070707	226.56216186868687	42.916666666666664	211.80288753156566	219.77908500631312
2019-03-20	PSCA3	ACT21	23.40136812327824	22.73124174586777	244.57272727272726	362.9117740358127	301.395613946281	NA	NA	NA	NA	NA	NA	NA	NA	NA
2019-03-21	PSCA3	ACT21	47.72487072916667	16.81432271990741	198.77083333333334	348.69643918981484	307.3604680324074	NA	NA	NA	NA	NA	NA	37.041666666666664	210.86001708333333	220.262946875
2017-06-30	PSCA3	ACT22	41.10576882575757	27.435559545454545	173.77272727272728	369.3683556818182	311.47564318181816	NA	NA	NA	NA	NA	NA	NA	NA	NA
2017-07-01	PSCA3	ACT22	46.66849079861111	23.653471805555554	139.20833333333334	353.21446875	313.88779756944444	NA	NA	NA	NA	NA	NA	NA	NA	NA
2017-07-02	PSCA3	ACT22	45.81642261363636	25.411909242424244	144	355.0002462121212	313.92461287878785	NA	NA	NA	NA	NA	NA	NA	NA	NA
2017-07-03	PSCA3	ACT22	44.47042177083333	23.827774027777778	131.16666666666666	361.6228857638889	314.36875833333335	2.033333333333333	266.0321885416667	292.7000732638889	7.554166666666666	201.97375243055555	222.89888194444444	NA	NA	NA
2017-07-06	PSCA3	ACT22	35.25160920454545	28.091457386363636	192.5	373.6064681818182	311.1280125	NA	NA	NA	NA	NA	NA	NA	NA	NA
2017-07-07	PSCA3	ACT22	42.09817362318841	24.84206731884058	127.8695652173913	353.07184239130436	312.09596557971014	NA	NA	NA	NA	NA	NA	NA	NA	NA
2017-07-08	PSCA3	ACT22	37.605170871212124	27.16757299242424	133.27272727272728	359.5545734848485	314.77698560606063	NA	NA	NA	NA	NA	NA	NA	NA	NA
2017-07-09	PSCA3	ACT22	39.89913392361111	27.158088159722222	151.625	360.5086684027778	313.12719548611113	NA	NA	NA	NA	NA	NA	NA	NA	NA
2017-07-10	PSCA3	ACT22	42.866042166666666	25.2216275	124.8	351.58929041666664	315.0805720833333	NA	NA	NA	NA	NA	NA	NA	NA	NA
2017-07-11	PSCA3	ACT22	39.92287170138889	24.554503784722222	135.41666666666666	361.35109375	314.6670548611111	NA	NA	NA	NA	NA	NA	23.541666666666668	212.9584284722222	215.59151006944444
2018-04-13	PSCA3	ACT22	63.3138838604798	13.865515681818183	201.16666666666666	369.22087212752524	310.42030426136364	NA	NA	NA	6.416666666666667	204.76433828914142	226.55854075126263	34.041666666666664	217.1337382260101	216.52131676136364
2018-04-14	PSCA3	ACT22	68.49708818870523	14.134320678374655	218.86363636363637	380.00283415977964	307.8045725895317	NA	NA	NA	NA	NA	NA	NA	NA	NA
2018-04-15	PSCA3	ACT22	61.980394289772725	13.525772638888888	191.16666666666666	360.791505239899	305.036420864899	NA	NA	NA	6.770833333333333	204.96712566287877	225.6354772727273	38.166666666666664	217.18989772727272	214.45702632575757
2018-04-16	PSCA3	ACT22	64.15865495179064	12.242267982093663	198.45454545454547	367.62920210055097	306.9963269628099	NA	NA	NA	NA	NA	NA	NA	NA	NA
2018-04-17	PSCA3	ACT22	51.01933722537879	14.737614103535353	182.375	357.04891079545456	307.5088060921717	NA	NA	NA	3.7375000000000003	203.75042929292928	225.07002496843435	39.041666666666664	214.85660830176766	214.2055319760101
2018-04-18	PSCA3	ACT22	48.81163312710438	16.336491553030303	203.83333333333334	374.50094276094273	307.67618484848487	NA	NA	NA	NA	NA	NA	NA	NA	NA
2018-04-19	PSCA3	ACT22	49.26763443181818	16.28164259375	216.91666666666666	379.1124968118687	306.07998592171714	NA	NA	NA	9.0375	205.56809756944443	224.97416726641413	28.458333333333332	213.7623784090909	214.9264526830808
2018-04-20	PSCA3	ACT22	40.30764579201102	17.167095974517906	201.27272727272728	371.65099094352615	305.2164772727273	NA	NA	NA	NA	NA	NA	NA	NA	NA
2018-04-21	PSCA3	ACT22	47.32018714330808	15.538694138257576	163.29166666666666	356.8779933396465	310.3493926136364	0.24583333333333335	257.89170568181817	290.8919415719697	2.566666666666667	207.23779504419193	225.23064545454545	43.25	220.11772787247475	215.4756065340909
2018-04-22	PSCA3	ACT22	46.21320077134986	16.18948430785124	178.27272727272728	367.1736685261708	310.7124503787879	NA	NA	NA	NA	NA	NA	NA	NA	NA
2018-04-23	PSCA3	ACT22	41.1686012405303	18.669645416666665	220.75	387.5997909406566	306.2646829229798	2.4291666666666667	271.5311621212121	300.16095296717174	10.0125	206.4196108270202	224.3489771780303	NA	NA	NA
2018-04-24	PSCA3	ACT22	32.802425075757576	22.63517884986226	252.86363636363637	402.0880854338843	299.34467169421487	NA	NA	NA	NA	NA	NA	NA	NA	NA
2018-04-25	PSCA3	ACT22	36.15674824810606	21.901978664772727	222.25	390.73574517045455	302.57175606060605	3.1125	274.6412631628788	301.8849539457071	12.8875	206.10603450126263	223.84275773358587	31.458333333333332	216.81284084595958	215.1965044191919
2018-04-26	PSCA3	ACT22	34.551796453168045	24.12286273415978	244.0909090909091	404.97380003443527	299.5120194214876	NA	NA	NA	NA	NA	NA	NA	NA	NA
2018-04-27	PSCA3	ACT22	54.755587506313134	17.982524728535353	168.79166666666666	359.95790527146465	306.5865410984849	0.3458333333333333	253.4871328598485	286.9174293560606	5.166666666666667	206.6557415088384	225.5552380681818	32.666666666666664	217.22614599116162	216.20531309974749
2018-04-28	PSCA3	ACT22	62.96860836363636	15.72172893939394	166	362.41037242424244	312.4315671969697	NA	NA	NA	NA	NA	NA	NA	NA	NA
2018-04-29	PSCA3	ACT22	51.27044742424243	18.133078708964646	157.58333333333334	355.5243280618687	310.2125355429293	0.9875	257.2748181818182	289.5612433080808	3.4458333333333333	205.79102408459596	225.22802796717173	33.166666666666664	215.33185271464646	215.46654940025252
2018-04-30	PSCA3	ACT22	52.396071790633606	16.442407314049586	175	368.0594256198347	311.8781100895317	NA	NA	NA	NA	NA	NA	NA	NA	NA
2018-05-01	PSCA3	ACT22	50.82182500329381	17.87248847826087	181.7826086956522	369.7649677536232	309.46991709486167	1.791304347826087	255.90000398550725	289.99789937417654	11.02608695652174	207.82017592226615	225.18330770750987	24.130434782608695	215.4354420289855	215.61135566534915
2018-05-02	PSCA3	ACT22	46.6387534949495	20.103385318181818	249.5909090909091	408.83388136363635	303.35328154040405	NA	NA	NA	NA	NA	NA	NA	NA	NA
2017-06-30	PSCA3	ACT23	41.01224299242424	27.75805412878788	173.77272727272728	383.1760837121212	334.47215416666666	NA	NA	NA	NA	NA	NA	NA	NA	NA
2017-07-01	PSCA3	ACT23	46.2267278125	24.12647048611111	139.20833333333334	366.5213517361111	334.88941319444444	NA	NA	NA	NA	NA	NA	NA	NA	NA
2017-07-02	PSCA3	ACT23	45.82875382575757	25.686354886363638	144	368.51961477272727	335.79105113636365	NA	NA	NA	NA	NA	NA	NA	NA	NA
2017-07-03	PSCA3	ACT23	44.0619628125	24.328127118055555	131.16666666666666	374.9335517361111	335.4172614583333	2.033333333333333	284.04509131944445	280.6652711805556	7.554166666666666	182.96629444444446	227.97952465277777	NA	NA	NA
2017-07-06	PSCA3	ACT23	35.29928446969697	28.41457465909091	192.5	387.28442007575757	333.3171140151515	NA	NA	NA	NA	NA	NA	NA	NA	NA
2017-07-07	PSCA3	ACT23	41.760677101449275	25.312414239130437	127.8695652173913	366.80921847826085	332.3255561594203	NA	NA	NA	NA	NA	NA	NA	NA	NA
2017-07-08	PSCA3	ACT23	37.59791049242424	27.506240416666667	133.27272727272728	372.44790303030305	335.7395920454545	NA	NA	NA	NA	NA	NA	NA	NA	NA
2017-07-09	PSCA3	ACT23	39.7311965625	27.535992743055555	151.625	373.4770184027778	333.8579614583333	NA	NA	NA	NA	NA	NA	NA	NA	NA
2017-07-10	PSCA3	ACT23	42.47527541666667	25.711644958333334	124.8	364.4596970833333	335.34280333333334	NA	NA	NA	NA	NA	NA	NA	NA	NA
2017-07-11	PSCA3	ACT23	40.078679270833334	24.84652204861111	135.41666666666666	374.46068993055553	334.8837	NA	NA	NA	NA	NA	NA	23.541666666666668	198.8664142361111	222.0899736111111
2017-07-15	PSCA3	ACT23	40.36018375	25.244945520833333	129.33333333333334	363.2517954861111	334.61437326388887	2.216666666666667	283.91645625	282.2752065972222	6.166666666666667	181.20929236111112	227.62843680555557	19.875	195.6106902777778	221.94304756944445
2017-07-16	PSCA3	ACT23	39.90429420454545	24.193001136363637	118.5	358.48509431818184	337.99855984848483	NA	NA	NA	NA	NA	NA	NA	NA	NA
2017-07-17	PSCA3	ACT23	40.692470659722225	24.490470590277777	132.125	366.9911798611111	338.92727569444446	2.2375000000000003	281.72682777777777	281.12890243055557	6.708333333333333	181.45848333333333	227.60334131944444	NA	NA	NA
2017-07-18	PSCA3	ACT23	34.19347049242424	27.122474053030302	164.1818181818182	382.51562159090906	334.037953030303	NA	NA	NA	NA	NA	NA	NA	NA	NA
2017-07-19	PSCA3	ACT23	39.897455729166666	25.39112954861111	139.16666666666666	370.58035625	332.51170243055554	2.845833333333333	282.62235902777775	281.1892149305556	7.558333333333334	181.79385104166667	227.66798506944446	NA	NA	NA
2017-07-20	PSCA3	ACT23	46.4662087037037	24.73399152777778	122	365.4992111111111	333.46545787037036	NA	NA	NA	NA	NA	NA	NA	NA	NA
2017-07-21	PSCA3	ACT23	45.93448850694445	25.35123392361111	187.375	393.0514944444444	333.0569375	NA	NA	NA	NA	NA	NA	14.083333333333334	196.38074756944445	222.40296319444445
2017-07-22	PSCA3	ACT23	38.91427837121212	29.595180265151516	170.04545454545453	387.0610587121212	331.6940765151515	NA	NA	NA	NA	NA	NA	NA	NA	NA
2017-07-23	PSCA3	ACT23	48.830606180555556	25.572605104166666	120.16666666666667	358.8772954861111	333.7897961805555	NA	NA	NA	NA	NA	NA	NA	NA	NA
2017-07-24	PSCA3	ACT23	43.00526837121212	26.54820424242424	158.1818181818182	380.12306515151516	335.81563674242426	NA	NA	NA	NA	NA	NA	NA	NA	NA
2017-07-25	PSCA3	ACT23	38.31898951388889	27.96301170138889	182	388.9172100694444	331.08518645833334	17.595833333333335	301.96376979166666	287.1984430555556	12.466666666666667	181.84083715277777	227.4821204861111	19.875	197.50193680555554	221.83914444444443
2017-07-26	PSCA3	ACT23	43.72905875	27.182251931818183	171.86363636363637	387.4521367424243	331.9129106060606	NA	NA	NA	NA	NA	NA	NA	NA	NA
2017-07-27	PSCA3	ACT23	51.86044857638889	23.319398229166666	138.16666666666666	370.7950783564815	333.57193518518517	2.7291666666666665	274.0285836805556	275.43831076388886	8.925	183.60226111111112	228.22902835648148	NA	NA	NA
2017-07-28	PSCA3	ACT23	44.035846212121214	25.991849696969698	144.36363636363637	369.59761174242425	334.9468636363636	NA	NA	NA	NA	NA	NA	NA	NA	NA
2017-07-29	PSCA3	ACT23	42.38637927083333	26.452138784722223	150.16666666666666	375.8441295138889	335.9490979166667	NA	NA	NA	NA	NA	NA	21.708333333333332	196.88947777777778	221.69723784722223
2017-07-30	PSCA3	ACT23	46.211263446969696	26.690818333333333	118.81818181818181	361.10193674242424	337.5982928030303	NA	NA	NA	NA	NA	NA	NA	NA	NA
2017-08-03	PSCA3	ACT23	36.50192287878788	31.58518109848485	459.45454545454544	505.60303863636364	304.61257803030304	NA	NA	NA	NA	NA	NA	NA	NA	NA
2017-08-04	PSCA3	ACT23	39.33455256944445	31.385191666666667	529.375	525.3557350694444	288.84719618055556	NA	NA	NA	NA	NA	NA	23.666666666666668	210.12069756944445	222.08314722222224
2017-08-05	PSCA3	ACT23	46.997049924242425	26.744060984848485	165.86363636363637	366.6098125	324.26057234848486	NA	NA	NA	NA	NA	NA	NA	NA	NA
2017-08-06	PSCA3	ACT23	52.28103458333333	25.562616666666667	237.16666666666666	410.06445694444443	329.7377774305556	14.7625	288.56364965277777	278.0880548611111	19.825	186.34055902777777	228.48196944444445	NA	NA	NA
2017-08-07	PSCA3	ACT23	49.66720538223141	26.593259328512396	336	451.74211935261707	321.0153002754821	NA	NA	NA	NA	NA	NA	NA	NA	NA
2017-08-08	PSCA3	ACT23	47.01458014520202	27.742046887626262	377.5416666666667	466.9686731691919	312.1280733585859	NA	NA	NA	NA	NA	NA	NA	NA	NA
2017-08-09	PSCA3	ACT23	46.51507356749311	28.620438333333333	470.3181818181818	503.9632332644628	301.9531695247934	NA	NA	NA	NA	NA	NA	NA	NA	NA
2017-08-10	PSCA3	ACT23	47.83787931093544	27.26510068050066	382.0869565217391	460.3184371212121	305.06563781949933	NA	NA	NA	NA	NA	NA	18.304347826086957	205.70758937417654	222.69450036890646
2017-08-15	PSCA3	ACT23	44.26652678451178	23.819034368686868	140.44444444444446	370.3259794949495	335.9725923428732	NA	NA	NA	NA	NA	NA	NA	NA	NA
2017-08-16	PSCA3	ACT23	41.09896531881313	25.84001037205387	161.875	384.2992147706229	334.0484374936869	7.695833333333334	282.9550302209596	279.79358993686867	11.370833333333334	183.2335034006734	227.61113795454546	NA	NA	NA
2017-08-17	PSCA3	ACT23	47.001744663059164	25.942775495189995	134.61904761904762	366.6043405050505	337.58861365319865	NA	NA	NA	NA	NA	NA	NA	NA	NA
2017-08-24	PSCA3	ACT23	42.028783282828286	23.840811101641414	108.29166666666667	361.83854406565655	335.31718014520203	0.5666666666666667	271.2850661931818	275.1025867739899	4.45	181.87011291035353	227.6966781881313	28.916666666666668	199.2783776830808	221.80570025252524
2017-08-25	PSCA3	ACT23	39.7299710966811	24.467513015873017	140.61904761904762	370.75794246031745	335.36989278499277	NA	NA	NA	NA	NA	NA	NA	NA	NA
2017-08-26	PSCA3	ACT23	39.961908484848486	25.833802629419193	162.875	382.7860888257576	333.58399845328285	3.2	279.7298970959596	279.61837140151516	9.233333333333333	182.45315928030303	227.51973756313132	26.125	199.34489122474747	221.8599673611111
2017-08-27	PSCA3	ACT23	37.28616320707071	28.660479238816738	177.8095238095238	390.60374891774893	331.93521103896103	NA	NA	NA	NA	NA	NA	NA	NA	NA
2017-08-29	PSCA3	ACT23	39.69504187121212	29.826614511707987	281.1818181818182	427.0137563567493	312.8828185399449	NA	NA	NA	NA	NA	NA	NA	NA	NA
2017-08-30	PSCA3	ACT23	49.398458695652174	25.126356331357048	133.30434782608697	364.31472638998684	330.03364904479577	4.443478260869565	276.36243407114625	275.96087193017127	8.234782608695653	183.23066955204217	228.10119397891964	NA	NA	NA
2017-08-31	PSCA3	ACT23	58.309329324494954	24.060568276515152	171.08333333333334	387.3358385732323	331.28161433080805	12.095833333333333	278.904046969697	273.88877714646463	11.904166666666667	184.90659255050505	228.5905431818182	NA	NA	NA
2017-09-01	PSCA3	ACT23	37.80381492094862	26.26170600790514	177.56521739130434	381.2893134057971	330.29127671277996	NA	NA	NA	NA	NA	NA	NA	NA	NA
2017-09-02	PSCA3	ACT23	37.10011548209366	29.44420542355372	199.22727272727272	399.2961776859504	326.6992197658402	NA	NA	NA	NA	NA	NA	NA	NA	NA
2017-09-03	PSCA3	ACT23	46.49809799840511	29.15250784290271	178.94736842105263	389.6511612041467	330.7520187001595	NA	NA	NA	NA	NA	NA	NA	NA	NA
2017-09-06	PSCA3	ACT23	48.24320668732783	28.100949331955924	384.40909090909093	468.38418774104684	297.843590530303	NA	NA	NA	NA	NA	NA	NA	NA	NA
2017-09-07	PSCA3	ACT23	53.719787102272726	25.54064965909091	346.5	450.2142847222222	309.21889857954545	NA	NA	NA	NA	NA	NA	11.666666666666666	199.58602910353534	223.22607866161616
2017-09-08	PSCA3	ACT23	57.598126621900825	24.769335964187327	258.04545454545456	405.3372841942149	315.8840487258953	NA	NA	NA	NA	NA	NA	NA	NA	NA
2017-09-09	PSCA3	ACT23	50.51765066603535	22.46209710858586	135.91666666666666	349.57110811237374	325.7836537878788	NA	NA	NA	NA	NA	NA	25.666666666666668	199.5171163510101	222.77607859848484
2017-09-10	PSCA3	ACT23	46.43982777203857	23.741215378787878	165.63636363636363	374.89450068870525	332.17329152892563	NA	NA	NA	NA	NA	NA	NA	NA	NA
2017-09-11	PSCA3	ACT23	43.99904424963925	24.66914949134199	206.9047619047619	394.0088388528139	324.9308331890332	NA	NA	NA	NA	NA	NA	NA	NA	NA
2017-09-13	PSCA3	ACT23	47.22044978219697	21.834183330176767	177.08333333333334	384.04169078282825	331.3323889835859	NA	NA	NA	NA	NA	NA	18	199.45818046085859	222.5077922348485
2017-09-14	PSCA3	ACT23	38.09888031499202	22.66881941786284	175.31578947368422	382.85948149920256	328.8749907097289	NA	NA	NA	NA	NA	NA	NA	NA	NA
2017-09-15	PSCA3	ACT23	37.51305721590909	22.08525252209596	275.9166666666667	427.1976389835859	322.24524696969695	NA	NA	NA	NA	NA	NA	11.583333333333334	198.87260400883838	222.28054005681818
2017-09-16	PSCA3	ACT23	38.86232900137741	22.047588846418734	520.9090909090909	532.1733864325068	308.77129321625347	NA	NA	NA	NA	NA	NA	NA	NA	NA
2017-09-17	PSCA3	ACT23	56.610560353535355	19.45798879419192	257.125	391.8835163194444	302.5446271780303	NA	NA	NA	NA	NA	NA	20.375	200.673751010101	223.81813036616163
2017-09-18	PSCA3	ACT23	58.415784610881545	18.485631821625343	167.45454545454547	361.1489652892562	325.12902465564736	NA	NA	NA	NA	NA	NA	NA	NA	NA
2017-09-19	PSCA3	ACT23	64.32265904987374	16.93350672348485	184.83333333333334	373.15443216540405	329.6094246843434	NA	NA	NA	NA	NA	NA	NA	NA	NA
2017-09-20	PSCA3	ACT23	60.78967728650138	17.229164373278238	195.13636363636363	381.35699869146003	328.5981601584022	NA	NA	NA	NA	NA	NA	NA	NA	NA
2017-09-21	PSCA3	ACT23	57.68622460858586	18.16867767361111	220.33333333333334	392.0640535037879	325.85429719065655	NA	NA	NA	NA	NA	NA	11.083333333333334	196.03566701388888	222.7526987058081
2017-09-22	PSCA3	ACT23	50.55164227961433	20.651863739669423	296.6818181818182	426.614286707989	319.59749652203857	NA	NA	NA	NA	NA	NA	NA	NA	NA
2017-09-23	PSCA3	ACT23	50.641821944444445	21.467470236742425	233.29166666666666	400.5664121527778	321.6863119949495	NA	NA	NA	NA	NA	NA	16.208333333333332	197.79079059343434	222.1761110479798
2017-09-24	PSCA3	ACT23	52.268044951790635	21.143485320247933	266.8636363636364	414.5539126033058	317.53006615013777	NA	NA	NA	NA	NA	NA	NA	NA	NA
2017-09-25	PSCA3	ACT23	52.82304496012759	22.26503821770335	221.94736842105263	388.22939218500795	318.91408440988835	NA	NA	NA	NA	NA	NA	NA	NA	NA
2017-09-26	PSCA3	ACT23	56.87237693870524	22.3822405922865	241.8181818181818	406.75037792699726	324.46030878099174	NA	NA	NA	NA	NA	NA	NA	NA	NA
2017-09-27	PSCA3	ACT23	52.121095342555996	23.30754537878788	214.91304347826087	403.2972346508564	326.21446360342554	NA	NA	NA	NA	NA	NA	14.304347826086957	196.57408754940712	221.89564624505928
2017-09-28	PSCA3	ACT23	41.823035891873275	26.741649786501377	309.27272727272725	435.13782314049587	312.12400244490357	NA	NA	NA	NA	NA	NA	NA	NA	NA
2017-09-29	PSCA3	ACT23	58.09884889962121	21.208721190656565	156.33333333333334	369.6212572790404	329.02530484848484	NA	NA	NA	NA	NA	NA	27.041666666666668	200.9645169949495	222.54742503787878
2017-09-30	PSCA3	ACT23	55.620232293388426	19.70047092630854	139.5	362.9728981404959	333.38823798209364	NA	NA	NA	NA	NA	NA	NA	NA	NA
2017-10-01	PSCA3	ACT23	55.89070740214647	18.482322705176767	166.25	377.3232015782828	333.74884779040406	NA	NA	NA	NA	NA	NA	19.125	198.21330934343433	222.44100025252524
2017-10-02	PSCA3	ACT23	54.585424062998406	17.880503369218502	239.10526315789474	401.2590782695375	325.5218000797448	NA	NA	NA	NA	NA	NA	NA	NA	NA
2017-10-04	PSCA3	ACT23	44.44687748278237	18.82222970385675	230.6818181818182	409.27150210055095	324.9063379132231	NA	NA	NA	NA	NA	NA	NA	NA	NA
2017-10-05	PSCA3	ACT23	55.49195760540184	18.030465220685112	382.7391304347826	466.6181818511199	313.2042039196311	NA	NA	NA	NA	NA	NA	NA	NA	NA
2017-10-06	PSCA3	ACT23	51.54098933884298	18.663456039944904	213.77272727272728	367.15901342975206	308.81345354683197	NA	NA	NA	NA	NA	NA	NA	NA	NA
2017-10-07	PSCA3	ACT23	58.007296811868684	18.056157481060605	161.25	364.7383496527778	329.6861381944444	0.7666666666666666	260.49676890782825	268.2695954229798	5.1375	185.34560962752525	228.50965962752525	27.25	200.3954785669192	222.77155871212122
2017-10-08	PSCA3	ACT23	57.29300860192838	16.719265313360882	207.04545454545453	389.2512317493113	330.3935324724518	NA	NA	NA	NA	NA	NA	NA	NA	NA
2017-10-09	PSCA3	ACT23	56.349536672979795	16.250411404671716	299.25	427.0180648358586	321.1802789457071	10.429166666666667	272.6570024621212	267.59150817550506	11.820833333333333	187.8290595328283	228.54552743055555	6.333333333333333	195.9767362689394	222.8127056818182
2017-10-10	PSCA3	ACT23	59.31208212809917	15.578613732782369	245.77272727272728	394.00505030991735	319.74661721763084	NA	NA	NA	NA	NA	NA	NA	NA	NA
2017-10-11	PSCA3	ACT23	55.84780470643939	14.813224842171717	183.125	368.3741279040404	325.4383610479798	2.9541666666666666	259.51287102272727	266.537740625	10.85	187.24188579545455	228.62164608585857	NA	NA	NA
2017-10-12	PSCA3	ACT23	65.1445916976584	13.585858333333332	207.72727272727272	385.7877581955923	329.06960544077134	NA	NA	NA	NA	NA	NA	NA	NA	NA
2017-10-13	PSCA3	ACT23	57.698850321969694	13.876196410984848	192.625	378.75411865530305	327.6659263573232	2.6166666666666667	258.98067339015154	266.2124973169192	9.541666666666666	186.6697403409091	228.66629002525252	NA	NA	NA
2017-10-14	PSCA3	ACT23	50.86375210055096	14.352572731404958	232.6818181818182	397.7786202479339	325.0556424586777	NA	NA	NA	NA	NA	NA	NA	NA	NA
2017-10-15	PSCA3	ACT23	56.04392041982323	16.076125366161616	212.125	387.5503077651515	321.27901152146467	2.5583333333333336	260.6815599431818	267.3600569760101	7.975	186.13591303661616	228.64994251893938	11.958333333333334	195.958304229798	222.92779889520202
2017-10-16	PSCA3	ACT23	58.2588983008658	16.96480563131313	234.47619047619048	390.4004240981241	320.08772528860027	NA	NA	NA	NA	NA	NA	NA	NA	NA
2017-10-17	PSCA3	ACT23	58.67021754419192	16.44610151830808	183.66666666666666	375.440782165404	328.82268431186867	1.5625	259.82968557449493	267.37726549873736	9.1	187.41938693181817	228.6072643939394	NA	NA	NA
2017-10-18	PSCA3	ACT23	62.76512324035813	16.846472017906336	187.86363636363637	379.52708044077133	328.820728684573	NA	NA	NA	NA	NA	NA	NA	NA	NA
2017-10-19	PSCA3	ACT23	70.14062398358585	15.85769917929293	193.41666666666666	382.7074752525252	331.76428121843435	NA	NA	NA	NA	NA	NA	25.25	205.18473323863637	223.17088235479798
2017-10-20	PSCA3	ACT23	62.3888744731405	14.728374517906335	176.27272727272728	372.14262524104686	330.4557494146006	NA	NA	NA	NA	NA	NA	NA	NA	NA
2017-10-21	PSCA3	ACT23	68.42445320707071	14.344332143308081	167.79166666666666	370.8543299242424	331.04463920454543	0.48333333333333334	257.3540976957071	266.51550590277776	5.1	186.99541268939393	228.9128971590909	21.166666666666668	200.018429135101	223.25595656565656
2017-10-22	PSCA3	ACT23	59.19009657713499	17.87437848829201	150.95454545454547	365.61162796143253	333.11234511019285	NA	NA	NA	NA	NA	NA	NA	NA	NA
2017-10-23	PSCA3	ACT23	54.837215609217175	18.072836537247476	259.7916666666667	430.08605868055554	330.94628254419194	7.466666666666667	267.4669408143939	269.5410216224748	16.891666666666666	188.67724147727273	228.52704567550506	12.083333333333334	199.55629804292928	222.6111776199495
2017-10-24	PSCA3	ACT23	58.76095069903581	17.138836973140496	270.1363636363636	419.87663760330577	319.7930181818182	NA	NA	NA	NA	NA	NA	NA	NA	NA
2017-10-25	PSCA3	ACT23	67.06351632575758	15.726149255050505	316.125	433.51419539141415	317.37220984848483	17.279166666666665	269.05633563762626	266.6239631628788	15.425	188.50556868686868	228.76755350378787	6.458333333333333	197.2663511679293	223.12725132575758
2017-10-26	PSCA3	ACT23	61.85685008608815	16.64907373278237	213.45454545454547	390.531504338843	323.9680619146005	NA	NA	NA	NA	NA	NA	NA	NA	NA
2017-10-27	PSCA3	ACT23	60.3872955239899	16.89297332070707	299.4166666666667	433.0147101010101	323.25733304924245	12.0375	268.08116303661615	267.87838469065656	15.516666666666667	187.6708688131313	228.5723473800505	4.208333333333333	195.51956414141415	222.76844472853534
2017-10-28	PSCA3	ACT23	61.56809857782369	17.261080030991735	501.3181818181818	520.0004118112947	310.21420292699725	NA	NA	NA	NA	NA	NA	NA	NA	NA
2017-10-29	PSCA3	ACT23	68.99697509469696	15.303270640782827	426.625	472.15823652146463	306.0653153093434	17.404166666666665	268.5534310290404	266.16850694444446	14.1125	187.65193121843436	228.7358265151515	3.5	195.27537657828282	223.06401410984847
2017-10-30	PSCA3	ACT23	51.9959419869146	15.925211559917356	336.1363636363636	432.9272156680441	308.6051445936639	NA	NA	NA	NA	NA	NA	NA	NA	NA
2017-10-31	PSCA3	ACT23	52.327087171717174	14.11138000094697	342	436.1570437815657	315.4853278724747	14.608333333333333	266.6445558080808	266.08645082070706	22.0125	190.10590855429294	228.40573955176768	5.375	199.33589154040405	222.5941214330808
2017-11-01	PSCA3	ACT23	58.475865513085395	15.74011488292011	176.5	359.8319444559229	321.20324996556474	NA	NA	NA	NA	NA	NA	NA	NA	NA
2017-11-02	PSCA3	ACT23	62.242362206439395	12.855469329545455	183.58333333333334	372.8862067550505	330.59577102272726	1.3625	256.0233084280303	265.21038652146467	9.316666666666666	187.77477174873738	228.52759337121213	20.541666666666668	201.33735823863637	222.8419202020202
2017-11-03	PSCA3	ACT23	59.924978997933884	7.957892456955923	198.5909090909091	381.83745664600553	331.70385867768596	NA	NA	NA	NA	NA	NA	NA	NA	NA
2017-11-04	PSCA3	ACT23	57.975543106060606	8.69558028030303	242.41666666666666	399.3472881313131	326.89822765151513	4.141666666666667	255.83638156565655	263.6945402462121	10.333333333333334	188.2146247790404	228.47271726641415	14.333333333333334	199.0004899621212	222.90768655303032
2017-11-05	PSCA3	ACT23	61.31511181818182	8.267398990118577	227.91304347826087	388.64084364295127	326.8364932147563	NA	NA	NA	NA	NA	NA	NA	NA	NA
2017-11-06	PSCA3	ACT23	49.77102225955204	10.180533194005271	274	410.5185035243742	323.02139176548087	NA	NA	NA	NA	NA	NA	NA	NA	NA
2017-11-07	PSCA3	ACT23	43.0779906488801	11.051217484189722	231.82608695652175	385.22751482213437	319.5624333662714	NA	NA	NA	NA	NA	NA	22.73913043478261	201.11652519762845	222.69406142951252
2017-11-08	PSCA3	ACT23	46.423447506587614	13.880949729907774	254.95652173913044	399.315680171278	320.36987628458496	NA	NA	NA	NA	NA	NA	NA	NA	NA
2017-11-09	PSCA3	ACT23	64.42984479907773	13.47675726284585	303.4782608695652	426.0303972332016	323.23369538866933	NA	NA	NA	NA	NA	NA	8.73913043478261	200.84492124505928	223.23698053359684
2017-11-10	PSCA3	ACT23	64.58848509222662	12.689770850790513	275.2608695652174	415.9680673583663	321.69400454545456	NA	NA	NA	NA	NA	NA	NA	NA	NA
2017-11-11	PSCA3	ACT23	61.94766386693017	13.354557852437418	280.9130434782609	408.1082414690382	316.844786660079	NA	NA	NA	NA	NA	NA	NA	NA	NA
2017-11-12	PSCA3	ACT23	62.28546907444005	15.203174591567853	201.8695652173913	376.5671200592885	323.0708265480896	NA	NA	NA	NA	NA	NA	NA	NA	NA
2017-11-14	PSCA3	ACT23	51.062680385375494	14.99472074110672	155.17391304347825	370.79825352437416	331.40462292490116	NA	NA	NA	NA	NA	NA	NA	NA	NA
2017-11-15	PSCA3	ACT23	60.47597372859025	13.376235484189724	226.34782608695653	395.8105458498024	331.89804044795784	NA	NA	NA	NA	NA	NA	NA	NA	NA
2017-11-16	PSCA3	ACT23	63.08375493741765	11.909454967061924	220.17391304347825	388.76941488801054	328.5651183465086	NA	NA	NA	NA	NA	NA	NA	NA	NA
2017-11-17	PSCA3	ACT23	57.664277911725954	12.664525892621871	194.7826086956522	380.7379500329381	327.50475635704873	NA	NA	NA	NA	NA	NA	NA	NA	NA
2017-11-18	PSCA3	ACT23	52.16902115612648	13.842646666666667	240.52173913043478	401.07037078392625	327.38590480895914	NA	NA	NA	NA	NA	NA	NA	NA	NA
2017-11-19	PSCA3	ACT23	54.52747186100132	12.234454644268775	210.43478260869566	383.1514881422925	324.25168619894595	NA	NA	NA	NA	NA	NA	NA	NA	NA
2017-11-20	PSCA3	ACT23	68.53294984848485	13.553629074074074	210.11111111111111	381.59016414141416	326.98331994949496	NA	NA	NA	NA	NA	NA	NA	NA	NA
2017-11-22	PSCA3	ACT23	68.1576888339921	20.301467384716734	227.47826086956522	391.67408886693016	317.62056584321476	NA	NA	NA	NA	NA	NA	NA	NA	NA
2017-11-23	PSCA3	ACT23	66.87113455176768	16.567533112373738	135.54166666666666	353.2325726010101	330.8953273674242	0.08333333333333334	258.6566299873737	267.6827910037879	2.375	186.0042615530303	228.68672313762627	NA	NA	NA
2017-11-24	PSCA3	ACT23	56.793646706192355	14.662545326086956	182.82608695652175	381.8564348155468	335.05058405797104	NA	NA	NA	NA	NA	NA	NA	NA	NA
2017-11-25	PSCA3	ACT23	59.49494464962121	13.794940523989899	284.1666666666667	425.2115578598485	329.55612938762624	11.733333333333333	263.4672921717172	265.7492341224748	16.0875	189.2023665088384	228.6134099431818	NA	NA	NA
2017-11-26	PSCA3	ACT23	65.66954286231883	14.39449984519104	182.8695652173913	370.0368670619236	323.74459472990776	NA	NA	NA	NA	NA	NA	NA	NA	NA
2017-11-27	PSCA3	ACT23	60.6132247859025	12.535517681159421	234.3913043478261	401.527986198946	330.0872333662714	NA	NA	NA	NA	NA	NA	16.91304347826087	201.27426936758894	222.92673188405797
2017-11-28	PSCA3	ACT23	63.194417832674574	11.998094749670619	241.7391304347826	397.64400487483533	326.3203756587615	NA	NA	NA	NA	NA	NA	NA	NA	NA
2017-11-29	PSCA3	ACT23	59.75177522727273	13.097733807641633	270.60869565217394	414.5660332345191	324.9418860013175	NA	NA	NA	NA	NA	NA	NA	NA	NA
2017-11-30	PSCA3	ACT23	64.49040704216074	12.084135688405796	249.91304347826087	401.1761089262187	323.63507585639	NA	NA	NA	NA	NA	NA	NA	NA	NA
2017-12-01	PSCA3	ACT23	61.53413595520421	12.216073830698287	208.8695652173913	382.9124549736495	325.9138803359684	NA	NA	NA	NA	NA	NA	NA	NA	NA
2017-12-02	PSCA3	ACT23	67.08428915019763	11.249658876811594	222.34782608695653	388.6502361660079	329.0816709815547	NA	NA	NA	NA	NA	NA	NA	NA	NA
2017-12-03	PSCA3	ACT23	63.00302209486166	11.059657010869564	220.7826086956522	394.8820986495389	328.2831546772068	NA	NA	NA	NA	NA	NA	NA	NA	NA
2017-12-04	PSCA3	ACT23	68.6474318939394	9.038153091567853	320.7391304347826	436.7692249670619	325.6556534914361	NA	NA	NA	NA	NA	NA	NA	NA	NA
2017-12-05	PSCA3	ACT23	63.03687368577075	8.75419625	254.04347826086956	397.3666020092227	319.4927435770751	NA	NA	NA	NA	NA	NA	NA	NA	NA
2017-12-06	PSCA3	ACT23	59.32357392951251	10.938187652173912	294.9130434782609	422.47398889986823	321.7109127470356	NA	NA	NA	NA	NA	NA	NA	NA	NA
2018-03-23	PSCA3	ACT23	55.01816142906336	10.857978306129477	207.36363636363637	372.9557234504132	324.7950540289256	NA	NA	NA	NA	NA	NA	31.5	205.11006587465565	223.9635858815427
2018-03-24	PSCA3	ACT23	53.78148946022727	11.681395849747474	194.33333333333334	367.6403577651515	326.2540001262626	0.575	255.3410510732323	264.947161395202	7.754166666666666	188.72644210858587	228.8477376262626	30.458333333333332	204.18560909090908	223.9481889520202
2018-03-25	PSCA3	ACT23	50.59337902548209	12.357241259986226	229.54545454545453	384.6598651170799	322.6432061639118	NA	NA	NA	NA	NA	NA	NA	NA	NA
2018-03-26	PSCA3	ACT23	59.798021647727275	12.085398067550505	200.25	375.23820902777777	327.20021922348485	0.6416666666666667	254.88898267045454	264.92909835858586	6.920833333333333	189.25445366161617	228.98257556818183	NA	NA	NA
2018-03-27	PSCA3	ACT23	61.372087496556475	14.760141346418733	187.72727272727272	371.5038019283747	327.06032537878787	NA	NA	NA	NA	NA	NA	NA	NA	NA
2018-03-28	PSCA3	ACT23	55.67085513257576	14.18183781881313	185.45833333333334	371.4513191919192	328.6397179608586	0.9083333333333333	257.4204876262626	266.253721969697	5.404166666666667	187.97413118686868	228.77731571969696	32.458333333333336	204.09734535984848	223.87423970959597
2018-03-29	PSCA3	ACT23	51.01109542355372	15.545665371900826	189.27272727272728	375.4139248966942	326.8924742768595	NA	NA	NA	NA	NA	NA	NA	NA	NA
2018-03-30	PSCA3	ACT23	53.20103886994949	16.586153383838383	173.70833333333334	369.55805700757577	329.14431631944444	0.625	259.54360890151514	267.71806559343435	5.591666666666667	187.304483270202	228.80564712752525	29.375	202.25065640782827	223.93365325126263
2018-03-31	PSCA3	ACT23	50.455404314738296	15.505706466942149	191.0909090909091	381.8885769972452	330.09002066115704	NA	NA	NA	NA	NA	NA	NA	NA	NA
2018-04-01	PSCA3	ACT23	56.876089898989896	11.967564159090909	159.41666666666666	362.760323989899	330.4874776515152	0.19166666666666668	254.53787698863636	264.86757607323233	2.720833333333333	188.1837053030303	228.67180710227274	36.625	205.4174622159091	223.60092219065658
2018-04-02	PSCA3	ACT23	46.31440526695527	12.820780770923522	188.61904761904762	373.0122185425685	327.28415003607506	NA	NA	NA	NA	NA	NA	NA	NA	NA
2018-04-03	PSCA3	ACT23	44.301104321338386	13.078932340909091	234.875	393.9864807449495	327.8498798611111	2.408333333333333	257.87847089646465	265.7419904987374	12.304166666666667	189.89459333964646	228.7606946969697	NA	NA	NA
2018-04-04	PSCA3	ACT23	65.82919749655647	12.367799745179063	214.1818181818182	385.31941198347107	326.5849231060606	NA	NA	NA	NA	NA	NA	NA	NA	NA
2018-04-05	PSCA3	ACT23	67.55634831123737	15.399684940025253	260.0416666666667	403.84022547348485	320.19679567550503	9.233333333333333	263.7084049558081	266.4918419507576	13.325000000000001	188.65260350378787	229.0585152777778	11.583333333333334	198.17596928661615	225.36423121843436
2018-04-06	PSCA3	ACT23	58.308715671487604	19.025516336088153	222	399.6386122589532	321.0813557162534	NA	NA	NA	NA	NA	NA	NA	NA	NA
2018-04-07	PSCA3	ACT23	61.40724625631313	16.388695031565657	172.58333333333334	368.11145978535353	325.5102082386364	4.5874999999999995	261.1073834911616	267.08101205808083	7.3125	187.99740849116162	228.75810116792928	NA	NA	NA
2018-04-08	PSCA3	ACT23	64.13905121212122	14.214325747245178	147	360.504913946281	332.6821125	NA	NA	NA	NA	NA	NA	NA	NA	NA
2018-04-09	PSCA3	ACT23	50.77549002525252	16.856396906565656	208.04166666666666	388.00339892676766	329.2482862058081	2.316666666666667	261.1423148358586	267.85983434343433	12.129166666666666	188.60777212752527	228.6804167929293	NA	NA	NA
2018-04-10	PSCA3	ACT23	49.98715533402204	17.488762713498623	197.5909090909091	382.9257712121212	326.6910033057851	NA	NA	NA	NA	NA	NA	NA	NA	NA
2018-04-11	PSCA3	ACT23	55.39828061594203	14.526166739130435	190.04347826086956	376.39008876811596	329.4965039855072	NA	NA	NA	NA	NA	NA	NA	NA	NA
2018-04-12	PSCA3	ACT23	56.9587508161157	13.279227475895317	182.5909090909091	372.02738199035815	329.81728195592285	NA	NA	NA	NA	NA	NA	NA	NA	NA
2018-04-13	PSCA3	ACT23	64.07885684659091	13.983560249368686	201.16666666666666	379.01950688131313	329.27444103535356	0.95	256.45239952651514	265.7899954229798	6.416666666666667	189.4295661931818	228.98004390782827	34.041666666666664	206.41936878156565	224.20013866792928
2018-04-14	PSCA3	ACT23	68.93497162878788	14.246556642561984	218.86363636363637	390.36847403581265	328.0818025826446	NA	NA	NA	NA	NA	NA	NA	NA	NA
2018-04-15	PSCA3	ACT23	62.97628888573232	13.477397474747475	191.16666666666666	371.2642044191919	327.217403125	0.2833333333333333	255.8495535037879	265.5113424242424	6.770833333333333	189.36538175505052	228.77287398989898	38.166666666666664	207.40770214646466	223.60497146464647
2018-04-16	PSCA3	ACT23	64.34490100895317	12.413287128099174	198.45454545454547	379.9193734504132	329.73947586088156	NA	NA	NA	NA	NA	NA	NA	NA	NA
2018-04-17	PSCA3	ACT23	52.21505525568182	14.530438557449495	182.375	369.46403390151517	329.0069106060606	0.4666666666666667	257.33906284722224	266.43839618055557	3.7375000000000003	188.02328974116162	228.75246186868688	39.041666666666664	205.8240412878788	223.29542070707072
2018-04-18	PSCA3	ACT23	49.98574324074074	16.14984489057239	203.83333333333334	384.98865934343434	326.94632756734006	NA	NA	NA	NA	NA	NA	NA	NA	NA
2018-06-05	PSCA3	ACT23	39.63324211088155	22.025138240358128	148.63636363636363	363.14927806473827	327.0133987603306	NA	NA	NA	NA	NA	NA	NA	NA	NA
2018-06-06	PSCA3	ACT23	41.66704583101852	23.407396300925924	172.125	378.4860381018518	329.1963127546296	2.0416666666666665	268.07591974537036	272.5874934027778	8.745833333333334	184.93120106481481	228.24937398148148	26.75	200.37803986111112	222.583151875
2017-06-30	PSCA3	ACT24	38.87780090909091	28.30297837121212	173.77272727272728	369.9828265151515	329.4302992424242	NA	NA	NA	NA	NA	NA	NA	NA	NA
2017-07-01	PSCA3	ACT24	46.11467982638889	23.728821944444444	139.20833333333334	358.01045104166667	329.451315625	NA	NA	NA	NA	NA	NA	NA	NA	NA
2017-07-02	PSCA3	ACT24	44.389697386363636	25.906674431818182	144	357.5622912878788	329.73276515151514	NA	NA	NA	NA	NA	NA	NA	NA	NA
2017-07-03	PSCA3	ACT24	43.89177111111111	23.905944722222223	131.16666666666666	365.5989621527778	329.41916736111114	2.033333333333333	278.3380423611111	280.40800277777777	7.554166666666666	199.4545371527778	240.57313472222222	NA	NA	NA
2017-07-06	PSCA3	ACT24	33.59952890151515	28.79376303030303	192.5	374.59927386363637	328.54086818181815	NA	NA	NA	NA	NA	NA	NA	NA	NA
2017-07-07	PSCA3	ACT24	40.782666014492754	25.234237826086957	127.8695652173913	357.9208134057971	327.36860471014495	NA	NA	NA	NA	NA	NA	NA	NA	NA
2017-07-08	PSCA3	ACT24	35.82899962121212	27.907654204545455	133.27272727272728	361.41749166666665	331.14308106060605	NA	NA	NA	NA	NA	NA	NA	NA	NA
2017-07-09	PSCA3	ACT24	38.38212083333333	27.752182604166666	151.625	363.62366875	329.1658385416667	NA	NA	NA	NA	NA	NA	NA	NA	NA
2017-07-10	PSCA3	ACT24	41.745508541666666	25.517182416666667	124.8	355.14157916666665	330.2667129166667	NA	NA	NA	NA	NA	NA	NA	NA	NA
2017-07-11	PSCA3	ACT24	38.954949756944444	24.91508902777778	135.41666666666666	364.308371875	329.6366204861111	NA	NA	NA	NA	NA	NA	23.541666666666668	192.96431284722223	225.74443958333333
2018-04-20	PSCA3	ACT24	39.2466358815427	17.374067317493115	201.27272727272728	372.2564800275482	318.4337329201102	NA	NA	NA	NA	NA	NA	NA	NA	NA
2018-04-21	PSCA3	ACT24	46.913824958964646	15.536056780303031	163.29166666666666	359.25212490530305	325.1944196969697	0.24583333333333335	250.58661878156565	265.9704525568182	2.566666666666667	204.1782790088384	241.05853465909092	43.25	201.11271972853535	226.19570931186868
2018-04-22	PSCA3	ACT24	47.539077637741045	15.350451384297521	178.27272727272728	367.0354816115702	325.5919714187328	NA	NA	NA	NA	NA	NA	NA	NA	NA
2018-04-23	PSCA3	ACT24	41.534222967171715	18.07466249368687	220.75	383.6063708017677	320.8259817550505	2.4291666666666667	256.8772113636364	268.75632648358584	10.0125	203.45780555555555	240.54872951388887	NA	NA	NA
2018-04-24	PSCA3	ACT24	32.66488980027548	22.142967093663913	252.86363636363637	395.84284115013776	314.6376398415978	NA	NA	NA	NA	NA	NA	NA	NA	NA
2018-04-25	PSCA3	ACT24	36.11268096906566	21.422223390151515	222.25	386.94609460227275	318.3138087436869	3.1125	260.4087408143939	270.80157720959596	12.8875	203.52884611742425	240.12808740530303	31.458333333333332	197.424375	226.03327193813132
2018-04-26	PSCA3	ACT24	34.06798937672176	23.77942888429752	244.0909090909091	395.7315649793388	314.25312011019287	NA	NA	NA	NA	NA	NA	NA	NA	NA
2018-04-27	PSCA3	ACT24	55.66990685606061	17.532805344065657	168.79166666666666	361.10247013888886	320.1050259469697	0.3458333333333333	251.66229990530303	266.3192457070707	5.166666666666667	203.30223740530303	241.5133828598485	32.666666666666664	196.99323027146465	226.5135880050505
2018-04-28	PSCA3	ACT24	63.2313794469697	15.503667628787879	166	361.8215578030303	325.39214833333335	NA	NA	NA	NA	NA	NA	NA	NA	NA
2018-04-29	PSCA3	ACT24	51.015803835227274	18.090832481060605	157.58333333333334	353.81356382575757	323.99394321338383	0.9875	254.64845293560606	267.61716051136364	3.4458333333333333	201.98192960858586	240.85681025883838	33.166666666666664	195.46920416666666	226.07013099747473
2018-04-30	PSCA3	ACT24	52.445010929752065	16.237037892561982	175	366.37728078512396	325.62478681129477	NA	NA	NA	NA	NA	NA	NA	NA	NA
2018-05-01	PSCA3	ACT24	51.61966657444005	17.321349140316205	181.7826086956522	367.4932834980237	324.3265608695652	1.791304347826087	253.5436147891963	266.6980058300395	11.02608695652174	204.1557752635046	241.24150253623188	24.130434782608695	194.94729202898552	226.32340227272726
2018-05-02	PSCA3	ACT24	46.76524787878788	19.697710678374655	249.5909090909091	400.2275154614325	318.65546033057853	NA	NA	NA	NA	NA	NA	NA	NA	NA
2018-05-03	PSCA3	ACT24	45.40828359217171	21.794824700126263	259.0416666666667	388.3968915719697	309.0045233901515	6.691666666666666	264.4307882575757	271.356903125	10.220833333333333	201.94667825126263	239.99842793560606	24.916666666666668	193.63894024621212	225.93513143939393
2018-05-04	PSCA3	ACT24	46.268559951790635	18.964589634986226	155.54545454545453	357.4930464187328	323.5803786157025	NA	NA	NA	NA	NA	NA	NA	NA	NA
2018-05-05	PSCA3	ACT24	51.968128235479796	19.92690866161616	207.20833333333334	385.4051651199495	324.27744460227274	1.7125	255.7541429608586	268.3884946022727	9.666666666666666	203.13782569444444	241.15030116792929	23.958333333333332	194.13765284090908	226.44832872474748
2018-05-06	PSCA3	ACT24	48.82490295798898	22.84630027892562	205.54545454545453	377.9297753787879	316.36066108815425	NA	NA	NA	NA	NA	NA	NA	NA	NA
2018-05-07	PSCA3	ACT24	52.2773515814394	20.596616742424242	166.5	365.5772195707071	324.58764779040405	1.425	256.5928818181818	268.9120615530303	8.4125	202.81692919823232	241.02371565656566	NA	NA	NA
2018-05-08	PSCA3	ACT24	51.422706828512396	22.458626945592286	196	381.0894304063361	319.4896576446281	NA	NA	NA	NA	NA	NA	NA	NA	NA
2018-05-09	PSCA3	ACT24	49.156532874999996	20.743562543981483	139.58333333333334	351.8644673842593	324.3878653240741	0.4791666666666667	256.05023127314814	269.15558347222225	3.4458333333333333	201.97151078703703	240.63340064814815	38	197.90831261574073	225.95746768518518
2017-06-30	PSCA3	ACT25	38.96619359848485	28.528802954545455	173.77272727272728	380.76708371212123	325.4033678030303	NA	NA	NA	NA	NA	NA	NA	NA	NA
2017-07-01	PSCA3	ACT25	46.25601857638889	23.86959263888889	139.20833333333334	363.6991357638889	327.1634517361111	NA	NA	NA	NA	NA	NA	NA	NA	NA
2017-07-02	PSCA3	ACT25	44.49982367424243	26.047616136363636	144	365.52700795454547	327.37088863636365	NA	NA	NA	NA	NA	NA	NA	NA	NA
2017-07-03	PSCA3	ACT25	43.75267208333333	24.251879513888888	131.16666666666666	371.411296875	327.3031329861111	2.033333333333333	281.75755625	268.51285243055554	7.554166666666666	183.24119166666668	228.91752152777778	NA	NA	NA
2017-07-06	PSCA3	ACT25	33.774040416666665	29.074845681818182	192.5	383.77384166666667	324.3222481060606	NA	NA	NA	NA	NA	NA	NA	NA	NA
2017-07-07	PSCA3	ACT25	41.35350757246377	25.21087481884058	127.8695652173913	362.7762025362319	324.5162902173913	NA	NA	NA	NA	NA	NA	NA	NA	NA
2017-07-08	PSCA3	ACT25	36.16945162878788	28.083701363636365	133.27272727272728	368.91127234848483	327.5790640151515	NA	NA	NA	NA	NA	NA	NA	NA	NA
2017-07-09	PSCA3	ACT25	38.602111875	27.926135520833334	151.625	370.03131979166665	325.78679409722224	NA	NA	NA	NA	NA	NA	NA	NA	NA
2017-07-10	PSCA3	ACT25	42.013762041666666	25.6784135	124.8	360.27366916666665	327.64620791666664	NA	NA	NA	NA	NA	NA	NA	NA	NA
2017-07-11	PSCA3	ACT25	39.354589147727275	25.0310909375	135.41666666666666	370.03863797348487	327.15628194444446	NA	NA	NA	NA	NA	NA	23.541666666666668	179.7907599747475	226.58088333333333
2017-11-10	PSCA3	ACT25	63.52170262187089	12.557640899209487	275.2608695652174	424.53467170619234	331.3747659090909	NA	NA	NA	NA	NA	NA	NA	NA	NA
2017-11-11	PSCA3	ACT25	61.141360806982874	13.191778099472991	280.9130434782609	399.72195998023716	316.9300420948617	NA	NA	NA	NA	NA	NA	NA	NA	NA
2017-11-12	PSCA3	ACT25	62.04102815876153	14.963996683135704	201.8695652173913	364.4113773056653	315.24473191699605	NA	NA	NA	NA	NA	NA	NA	NA	NA
2017-11-14	PSCA3	ACT25	50.96059055335969	14.692491386693018	155.17391304347825	359.9805088932806	324.7094440052701	NA	NA	NA	NA	NA	NA	NA	NA	NA
2017-11-15	PSCA3	ACT25	59.877535055994734	13.249158600131752	226.34782608695653	386.9411712450593	325.1058048418972	NA	NA	NA	NA	NA	NA	NA	NA	NA
2017-11-16	PSCA3	ACT25	62.586176996047435	11.736668833992095	220.17391304347825	378.8291214426877	322.57108050065875	NA	NA	NA	NA	NA	NA	NA	NA	NA
2017-11-17	PSCA3	ACT25	57.23366089920948	12.446758270750989	194.7826086956522	369.38218860342556	321.42172631752305	NA	NA	NA	NA	NA	NA	NA	NA	NA
2017-11-18	PSCA3	ACT25	51.53497831357049	13.671999166666668	240.52173913043478	387.07033791172597	319.36530266798417	NA	NA	NA	NA	NA	NA	NA	NA	NA
2017-11-19	PSCA3	ACT25	53.973102865612645	12.106468000658761	210.43478260869566	368.8018520750988	316.92291630434784	NA	NA	NA	NA	NA	NA	NA	NA	NA
2017-11-20	PSCA3	ACT25	67.83043352272728	13.478426994949496	210.11111111111111	368.1233121212121	319.13002887205386	NA	NA	NA	NA	NA	NA	NA	NA	NA
2017-11-22	PSCA3	ACT25	67.5301201679842	20.198690125164692	227.47826086956522	377.85075415019764	311.5392153162055	NA	NA	NA	NA	NA	NA	NA	NA	NA
2017-11-23	PSCA3	ACT25	67.03243305239899	16.26386257260101	135.54166666666666	346.8719505997475	325.37111148989896	0.08333333333333334	257.03409100378786	255.2486930871212	2.375	183.8464038510101	230.4713723800505	NA	NA	NA
2017-11-24	PSCA3	ACT25	56.49743973978919	14.460429924242424	182.82608695652175	376.17545049407113	329.06848610013174	NA	NA	NA	NA	NA	NA	NA	NA	NA
2017-11-25	PSCA3	ACT25	59.014414577020204	13.65426493371212	284.1666666666667	413.702195864899	323.10241669823233	11.733333333333333	261.53602531565656	253.11388390151515	16.0875	188.08613863636364	230.47302664141415	NA	NA	NA
2017-11-26	PSCA3	ACT25	65.76279292160737	14.119730622529644	182.8695652173913	359.85996294466406	317.84896920289856	NA	NA	NA	NA	NA	NA	NA	NA	NA
2017-11-27	PSCA3	ACT25	60.18611115612648	12.36713379743083	234.3913043478261	393.2735606389987	324.5146858036891	NA	NA	NA	NA	NA	NA	16.91304347826087	180.48003662714098	227.4901662055336
2017-11-28	PSCA3	ACT25	62.67656199275362	11.857144868247694	241.7391304347826	387.8800009222661	320.50439113965746	NA	NA	NA	NA	NA	NA	NA	NA	NA
2017-11-29	PSCA3	ACT25	58.75423286561265	13.088666465744401	270.60869565217394	403.96700276679843	318.932982773386	NA	NA	NA	NA	NA	NA	NA	NA	NA
2018-04-13	PSCA3	ACT25	63.88303363320707	13.652749166666666	201.16666666666666	373.2047152462121	322.5116406881313	0.95	254.20912989267677	252.83882761994948	6.416666666666667	186.43272607323232	231.23758563762627	34.041666666666664	180.67225369318183	228.13324365530303
2018-04-14	PSCA3	ACT25	69.24722326446282	13.910053116391184	218.86363636363637	381.61885891873277	321.8317519972452	NA	NA	NA	NA	NA	NA	NA	NA	NA
2018-04-15	PSCA3	ACT25	62.54811398042929	13.31323461489899	191.16666666666666	360.6208743686869	319.4273385732323	0.2833333333333333	254.74513087121213	253.44992313762626	6.770833333333333	186.40261262626262	230.62391404671718	38.166666666666664	181.3428303030303	227.30623914141415
2018-04-16	PSCA3	ACT25	64.67717265151515	12.079014283746556	198.45454545454547	371.62944104683197	322.5415982782369	NA	NA	NA	NA	NA	NA	NA	NA	NA
2018-04-17	PSCA3	ACT25	51.74202111426768	14.472609313131313	182.375	360.17913251262627	321.450363510101	0.4666666666666667	256.80669728535355	254.7660443497475	3.7375000000000003	185.44609059343435	230.18701739267678	39.041666666666664	180.3493127840909	226.8354654040404
2018-04-18	PSCA3	ACT25	50.19207369949495	15.785293320707071	203.83333333333334	376.47368076599327	322.02468514309766	NA	NA	NA	NA	NA	NA	NA	NA	NA
2018-04-19	PSCA3	ACT25	49.73257957386364	16.06479371590909	216.91666666666666	379.1787726325758	319.40726442550505	2.975	260.430668844697	255.90194794823233	9.0375	186.075969854798	229.75982443181817	28.458333333333332	175.4521983270202	224.76245628156565
2018-04-20	PSCA3	ACT25	40.12770509986226	17.419278657024794	201.27272727272728	373.35205681818184	317.92169287190086	NA	NA	NA	NA	NA	NA	NA	NA	NA
2018-04-21	PSCA3	ACT25	47.3301448989899	15.604466963383839	163.29166666666666	360.60206597222225	323.56326638257576	0.24583333333333335	256.3773759469697	254.95136631944445	2.566666666666667	185.87906865530303	229.88669479166666	43.25	181.27724649621211	226.24639239267677
2018-04-22	PSCA3	ACT25	48.03550414256198	15.415179555785125	178.27272727272728	368.93886728650136	324.3374265151515	NA	NA	NA	NA	NA	NA	NA	NA	NA
2018-04-23	PSCA3	ACT25	41.82498850378788	18.236449763257575	220.75	388.0407470012626	320.8113936237374	2.4291666666666667	262.9662713699495	257.9631967487374	10.0125	186.1241816919192	229.22515230429292	NA	NA	NA
2018-04-24	PSCA3	ACT25	33.75985414944903	22.171120922865015	252.86363636363637	401.0055755509642	313.5362373966942	NA	NA	NA	NA	NA	NA	NA	NA	NA
2018-04-25	PSCA3	ACT25	37.11353592171717	21.490104747474746	222.25	391.37584510732324	316.55411019570704	3.1125	265.91741770833335	259.800674905303	12.8875	186.3079579229798	228.675390625	31.458333333333332	178.06524734848486	225.17384523358587
2018-04-26	PSCA3	ACT25	35.268770902203855	23.774813491735536	244.0909090909091	404.07930943526173	313.35441298209366	NA	NA	NA	NA	NA	NA	NA	NA	NA
2018-04-27	PSCA3	ACT25	55.98523285984848	17.545999131944445	168.79166666666666	364.18518106060606	318.5715692866162	0.3458333333333333	256.4479888257576	254.97228099747474	5.166666666666667	186.05136587752526	230.22649002525253	32.666666666666664	179.8162067550505	226.8864675820707
2018-04-28	PSCA3	ACT25	63.28198203030303	15.581725727272728	166	365.0287265151515	324.26917621212124	NA	NA	NA	NA	NA	NA	NA	NA	NA
2018-04-29	PSCA3	ACT25	51.63738816919192	18.03146961489899	157.58333333333334	358.4745798926768	323.50803585858586	0.9875	260.1575654040404	256.48779640151514	3.4458333333333333	184.97267316919192	229.8041524621212	33.166666666666664	177.70524438131312	225.97591120580807
2018-04-30	PSCA3	ACT25	52.87114769283747	16.31746306473829	175	370.8264237603306	324.6674156680441	NA	NA	NA	NA	NA	NA	NA	NA	NA
2018-05-01	PSCA3	ACT25	52.02500733530962	17.357150480895914	181.7826086956522	372.8295058959157	323.9959425889328	1.791304347826087	259.0860556982872	255.67995909090908	11.02608695652174	187.26841419631094	230.07877789855073	24.130434782608695	178.06212348484848	226.3528321475626
2018-05-02	PSCA3	ACT25	47.13729865909091	19.804046873737374	249.5909090909091	409.6618569444444	317.5346672727273	NA	NA	NA	NA	NA	NA	NA	NA	NA
2018-11-22	PSCA3	ACT25	65.43987950592886	13.592773418972332	188.33478260869566	344.99654947299075	310.1476403491436	NA	NA	NA	NA	NA	NA	NA	NA	NA
2018-11-23	PSCA3	ACT25	65.75716811923584	12.530195092226615	165.39565217391305	356.6856975296443	324.0653458168643	NA	NA	NA	NA	NA	NA	NA	NA	NA
2018-11-24	PSCA3	ACT25	61.448943119235835	11.782943416337286	228.4391304347826	391.71169769433465	324.2092231554677	NA	NA	NA	NA	NA	NA	NA	NA	NA
2018-11-25	PSCA3	ACT25	59.70738149209486	11.839677434453227	316.0608695652174	421.4234421936759	317.8860745388669	NA	NA	NA	NA	NA	NA	NA	NA	NA
2018-11-26	PSCA3	ACT25	68.20204273056653	14.308576166007905	283.7782608695652	396.2295022397892	311.31889967061926	NA	NA	NA	NA	NA	NA	NA	NA	NA
2018-11-27	PSCA3	ACT25	66.45118444664031	16.294320497364954	204.31739130434784	374.55314604743086	318.2955339262187	NA	NA	NA	NA	NA	NA	NA	NA	NA
2018-11-28	PSCA3	ACT25	68.13547506916996	13.971153389328062	273.7304347826087	410.5803888339921	322.42535161396574	NA	NA	NA	NA	NA	NA	NA	NA	NA
2018-11-29	PSCA3	ACT25	67.20076201581027	13.097625606060607	258.30434782608694	399.1325687417655	316.8721877470356	NA	NA	NA	NA	NA	NA	NA	NA	NA
2018-11-30	PSCA3	ACT25	62.03319931488801	12.953860428194993	263.4086956521739	395.5147316534914	315.1889222661396	NA	NA	NA	NA	NA	NA	NA	NA	NA
2018-12-01	PSCA3	ACT25	65.51090905467721	11.525871996047432	255.68260869565216	395.6640953227932	319.5797580698287	NA	NA	NA	NA	NA	NA	NA	NA	NA
2018-12-02	PSCA3	ACT25	66.46929800395257	11.179492663372859	327.81304347826085	431.3409545783926	316.99391182476944	NA	NA	NA	NA	NA	NA	NA	NA	NA
2018-12-03	PSCA3	ACT25	62.88831067424242	9.631290129545455	230.85500000000002	381.6954083712121	315.42152886363635	NA	NA	NA	NA	NA	NA	NA	NA	NA
2018-12-04	PSCA3	ACT25	52.14339455204216	8.138205917325429	225.64347826086956	381.38142463768116	317.79167783267457	NA	NA	NA	NA	NA	NA	NA	NA	NA
2018-12-05	PSCA3	ACT25	51.7211349280303	7.019898697348485	245.955	396.783943030303	320.1379831439394	NA	NA	NA	NA	NA	NA	NA	NA	NA
2018-12-07	PSCA3	ACT25	38.88765308629776	8.880987836627142	230.48695652173913	373.2632290184453	316.7271645256917	NA	NA	NA	NA	NA	NA	NA	NA	NA
2018-12-08	PSCA3	ACT25	46.536137542819496	10.933639208498024	243.2608695652174	389.18541498682475	317.19409993412387	NA	NA	NA	NA	NA	NA	NA	NA	NA
2018-12-09	PSCA3	ACT25	56.06942552371542	11.447176113306982	175.17391304347825	355.68282019104083	320.23168698945983	NA	NA	NA	NA	NA	NA	NA	NA	NA
2018-12-10	PSCA3	ACT25	63.0631800889328	12.55857325428195	269.6913043478261	402.6544076416337	322.8411994729908	NA	NA	NA	NA	NA	NA	NA	NA	NA
2018-12-11	PSCA3	ACT25	66.01043026893939	12.714504242424242	228.74	376.606746969697	317.75944075757576	NA	NA	NA	NA	NA	NA	NA	NA	NA
2018-12-12	PSCA3	ACT25	61.37740424901186	11.615297652832675	234.38260869565218	385.5904847496706	320.8656193017128	NA	NA	NA	NA	NA	NA	NA	NA	NA
2018-12-13	PSCA3	ACT25	64.79274212779974	13.006251548089592	257.7826086956522	397.07169687088276	320.4248053030303	NA	NA	NA	NA	NA	NA	NA	NA	NA
2018-12-14	PSCA3	ACT25	44.13993261857708	14.628000648880105	243.48260869565217	382.2175459486166	311.94385984848486	NA	NA	NA	NA	NA	NA	NA	NA	NA
2018-12-18	PSCA3	ACT25	64.08526032608695	14.09503283267457	193.43478260869566	370.6782966732543	323.26963214756256	NA	NA	NA	NA	NA	NA	NA	NA	NA
2018-12-19	PSCA3	ACT25	58.052149891304346	13.311416287878789	255.6391304347826	401.7648441370224	324.00407763504614	NA	NA	NA	NA	NA	NA	NA	NA	NA
2018-12-21	PSCA3	ACT25	60.24284916337286	8.974189721343873	261.61739130434785	402.4320106060606	325.34868922924903	NA	NA	NA	NA	NA	NA	NA	NA	NA
2018-12-22	PSCA3	ACT25	54.341118412384716	10.897901171277997	237.24347826086955	380.3163586627141	316.3156645256917	NA	NA	NA	NA	NA	NA	NA	NA	NA
2018-12-23	PSCA3	ACT25	66.80640372200264	11.592575380105401	198.22608695652173	367.2611968379447	321.1145351449275	NA	NA	NA	NA	NA	NA	NA	NA	NA
2018-12-24	PSCA3	ACT25	63.483265217391306	11.729695565546772	199.6	372.00091752305667	322.78225905797103	NA	NA	NA	NA	NA	NA	NA	NA	NA
2018-12-25	PSCA3	ACT25	61.07118604743083	10.111216221014493	258.6521739130435	399.00889100790516	322.9917147233202	NA	NA	NA	NA	NA	NA	NA	NA	NA
2018-12-26	PSCA3	ACT25	62.75081430500659	9.72188717654809	220.11304347826086	374.7504825757576	318.67669364295125	NA	NA	NA	NA	NA	NA	NA	NA	NA
2018-12-27	PSCA3	ACT25	63.98632238801054	10.484839743412385	302.3478260869565	411.9881558629776	319.54623843873514	NA	NA	NA	NA	NA	NA	NA	NA	NA
2018-12-28	PSCA3	ACT25	66.58953699604743	10.613588544137022	232.2913043478261	375.32317783267456	316.2297550395257	NA	NA	NA	NA	NA	NA	NA	NA	NA
2018-12-29	PSCA3	ACT25	67.51172349802371	14.34849378458498	148.35652173913044	345.1299914690382	321.6709286231884	NA	NA	NA	NA	NA	NA	NA	NA	NA
2018-12-30	PSCA3	ACT25	62.66403783267457	10.743161704874835	199.6695652173913	380.2559962779974	327.60908777997366	NA	NA	NA	NA	NA	NA	NA	NA	NA
2018-12-31	PSCA3	ACT25	66.5527246080369	7.477872305665349	249.73043478260868	401.4275573781291	325.1447103096179	NA	NA	NA	NA	NA	NA	NA	NA	NA
2019-01-01	PSCA3	ACT25	59.96980214097496	8.466050377140975	360.004347826087	438.24060806982874	314.96351307641635	NA	NA	NA	NA	NA	NA	NA	NA	NA
2019-01-02	PSCA3	ACT25	55.25875844532279	9.905913121870883	316.1391304347826	400.69594614624503	307.8841447957839	NA	NA	NA	NA	NA	NA	NA	NA	NA
2019-01-03	PSCA3	ACT25	64.17461946969696	14.234203316864296	236.33478260869566	373.4892791831357	314.7716538208169	NA	NA	NA	NA	NA	NA	NA	NA	NA
2019-01-04	PSCA3	ACT25	60.57906942687747	14.047564298418973	201.73913043478262	377.19994716732543	323.3134716403162	NA	NA	NA	NA	NA	NA	NA	NA	NA
2019-01-05	PSCA3	ACT25	61.586347081686434	12.631774249011858	300.4130434782609	417.2720581027668	319.8257608036891	NA	NA	NA	NA	NA	NA	NA	NA	NA
2019-01-06	PSCA3	ACT25	60.85412820487483	10.77441665480896	167.47826086956522	350.576357345191	320.1061455533597	NA	NA	NA	NA	NA	NA	NA	NA	NA
2019-01-07	PSCA3	ACT25	60.07342135046113	9.55847524110672	230.04347826086956	389.04027915019765	325.0362800065876	NA	NA	NA	NA	NA	NA	21.91304347826087	178.7612966732543	227.7205432806324
2019-01-08	PSCA3	ACT25	60.047703699494946	10.035119527356903	269.6777777777778	402.0779392255892	321.46633026094275	NA	NA	NA	NA	NA	NA	NA	NA	NA
2019-01-09	PSCA3	ACT25	62.42882612977602	13.152924143610013	221.26086956521738	371.73577753623186	315.34080391963107	NA	NA	NA	NA	NA	NA	NA	NA	NA
2019-01-10	PSCA3	ACT25	64.84915975296443	14.44931868577075	239.6782608695652	396.2538240447958	321.628776284585	NA	NA	NA	NA	NA	NA	NA	NA	NA
2019-01-11	PSCA3	ACT25	52.21665207839262	14.525497210144927	348.5086956521739	436.4251471014493	312.14982243083006	NA	NA	NA	NA	NA	NA	NA	NA	NA
2019-01-12	PSCA3	ACT25	51.895547803030304	13.368323533926219	452.17826086956524	464.2793270750988	307.149385342556	NA	NA	NA	NA	NA	NA	NA	NA	NA
2019-01-13	PSCA3	ACT25	56.13062069828722	11.545310018115941	406.68695652173915	446.91802035573124	304.7621213768116	NA	NA	NA	NA	NA	NA	NA	NA	NA
2019-01-14	PSCA3	ACT25	57.41689344532279	10.73805381027668	315.2608695652174	404.5945701910408	309.94956739130436	NA	NA	NA	NA	NA	NA	NA	NA	NA
2019-01-15	PSCA3	ACT25	51.388225652173915	10.59157354776021	588.1304347826087	504.6071434453228	307.31953777997364	NA	NA	NA	NA	NA	NA	NA	NA	NA
2019-01-16	PSCA3	ACT25	52.630802157444	11.903540115942029	506.7391304347826	451.38171525032936	300.8305534914361	NA	NA	NA	NA	NA	NA	NA	NA	NA
2019-01-17	PSCA3	ACT25	54.31266138339921	14.363445625823452	228.00434782608696	357.5692687088274	311.9422523386034	NA	NA	NA	NA	NA	NA	NA	NA	NA
2019-01-18	PSCA3	ACT25	58.257715454545455	13.480935790513835	203.4304347826087	370.91621946640316	323.0975252964427	NA	NA	NA	NA	NA	NA	NA	NA	NA
2019-01-19	PSCA3	ACT25	61.751972628458496	13.367369710144928	207.3608695652174	375.7250285902503	324.4034027667984	NA	NA	NA	NA	NA	NA	NA	NA	NA
2019-01-20	PSCA3	ACT25	61.078049423583664	10.934666249670618	218.31304347826088	386.33945550065874	323.1117647891963	NA	NA	NA	NA	NA	NA	NA	NA	NA
2019-01-21	PSCA3	ACT25	59.26407786561265	10.847744743741766	329.8695652173913	422.83115204216074	316.9472722002635	NA	NA	NA	NA	NA	NA	7.6521739130434785	175.29135158102767	227.7645724637681
2019-01-22	PSCA3	ACT25	60.601523903162054	11.567832372529644	229.41739130434783	372.65482644927533	315.20759123847165	NA	NA	NA	NA	NA	NA	NA	NA	NA
2019-01-23	PSCA3	ACT25	64.45236488142292	13.811769614624506	227.5	386.27068517786563	322.0114322793149	NA	NA	NA	NA	NA	NA	17.17391304347826	177.85492717391304	227.7482125823452
2019-01-24	PSCA3	ACT25	64.84840506916996	12.480535009881423	273.2782608695652	404.08330718050064	318.42392855731225	NA	NA	NA	NA	NA	NA	NA	NA	NA
2019-01-25	PSCA3	ACT25	61.31798480895915	11.790871644598155	312.40434782608696	419.5917228919631	316.2613092555995	NA	NA	NA	NA	NA	NA	NA	NA	NA
2019-01-26	PSCA3	ACT25	62.33238918972332	11.018508969038209	286.7826086956522	401.07347470355734	312.9088469038208	NA	NA	NA	NA	NA	NA	NA	NA	NA
2019-01-27	PSCA3	ACT25	65.96928085309618	10.222746525032939	240.08695652173913	381.0220554347826	317.2651357378129	NA	NA	NA	NA	NA	NA	NA	NA	NA
2019-01-28	PSCA3	ACT25	54.83173400527009	11.570019472990777	233.8913043478261	384.3803449604743	318.64336146245057	NA	NA	NA	NA	NA	NA	NA	NA	NA
2019-01-29	PSCA3	ACT25	45.5447878030303	11.48518944795784	295.6434782608696	412.50716541501976	316.1017339591568	NA	NA	NA	NA	NA	NA	NA	NA	NA
2019-01-30	PSCA3	ACT25	53.5112978458498	10.679526214426877	532.9347826086956	494.3254454216074	308.3528302042161	NA	NA	NA	NA	NA	NA	NA	NA	NA
2019-01-31	PSCA3	ACT25	49.05524106060606	13.74506474621212	470.28636363636366	448.37049734848483	297.9324613636364	NA	NA	NA	NA	NA	NA	NA	NA	NA
2019-02-01	PSCA3	ACT25	64.22154379776022	13.588137700922266	271.9478260869565	384.6871730566535	311.97164729907774	NA	NA	NA	NA	NA	NA	NA	NA	NA
2019-02-06	PSCA3	ACT25	52.95111795454545	3.859603519762846	299.0173913043478	403.3498854743083	316.9757012516469	NA	NA	NA	NA	NA	NA	NA	NA	NA
2019-02-07	PSCA3	ACT25	52.81440116930171	5.100319793807642	296.39130434782606	395.22459782608695	313.1418378129117	NA	NA	NA	NA	NA	NA	NA	NA	NA
2019-02-08	PSCA3	ACT25	59.72443479578393	6.0526764743083	328.8086956521739	402.45180191040845	313.24623451910406	NA	NA	NA	NA	NA	NA	NA	NA	NA
2019-02-09	PSCA3	ACT25	58.24310125823452	4.845157701910408	179.74347826086955	347.07107243083004	318.9341650197629	NA	NA	NA	NA	NA	NA	NA	NA	NA
2019-02-10	PSCA3	ACT25	56.670908050065876	4.033906950592885	199.73043478260868	359.37870395256914	321.37873465085636	NA	NA	NA	NA	NA	NA	NA	NA	NA
2019-02-11	PSCA3	ACT25	62.446176798418975	5.783285244729908	195.92608695652174	360.20781669960473	322.8244759552042	NA	NA	NA	NA	NA	NA	NA	NA	NA
2019-02-12	PSCA3	ACT25	67.19768814229249	7.304506579710145	225.16086956521738	371.76253692358364	321.56576702898553	NA	NA	NA	NA	NA	NA	27.391304347826086	181.0580632740448	227.96862173913044
2019-02-13	PSCA3	ACT25	58.725368386034255	8.436482696969698	237.94782608695652	380.9184843214756	320.8718738801054	NA	NA	NA	NA	NA	NA	NA	NA	NA
2019-02-14	PSCA3	ACT25	58.73581114295125	8.629816197628458	298.6434782608696	402.9842216403162	315.1483571475626	NA	NA	NA	NA	NA	NA	13.956521739130435	179.61241419631094	227.85063069828723
2019-02-15	PSCA3	ACT25	57.52253543807642	10.610363395256917	273.32608695652175	394.02231515151516	316.0931553689065	NA	NA	NA	NA	NA	NA	NA	NA	NA
2019-02-16	PSCA3	ACT25	65.68207458827405	9.143539944993412	310.10434782608695	404.3430533596838	315.8617061264822	NA	NA	NA	NA	NA	NA	NA	NA	NA
2019-02-17	PSCA3	ACT25	60.69579047101449	8.6886417855731235	265.39130434782606	392.6674134057971	318.1131096508564	NA	NA	NA	NA	NA	NA	NA	NA	NA
2019-02-18	PSCA3	ACT25	63.33773731225297	9.001655493412384	328.17391304347825	411.4933928853755	313.14928428853756	NA	NA	NA	NA	NA	NA	NA	NA	NA
2019-02-19	PSCA3	ACT25	62.582093083003954	9.934355571146245	257.45217391304345	377.8006332345191	313.25223188405795	NA	NA	NA	NA	NA	NA	NA	NA	NA
2019-02-20	PSCA3	ACT25	58.651164571805005	9.306924225296443	214.19130434782608	369.9342845191041	319.8618152173913	NA	NA	NA	NA	NA	NA	NA	NA	NA
2019-02-21	PSCA3	ACT25	52.0230039738292	9.367930675619835	250.85454545454544	390.43258825757573	320.1960758264463	NA	NA	NA	NA	NA	NA	NA	NA	NA
2019-02-22	PSCA3	ACT25	58.24591411067193	8.601925850461132	225.65217391304347	373.2312427206851	318.8597355731225	NA	NA	NA	NA	NA	NA	NA	NA	NA
2019-02-23	PSCA3	ACT25	58.500468432147564	10.166912104743083	201.1695652173913	365.7665411396574	320.8484617588933	NA	NA	NA	NA	NA	NA	NA	NA	NA
2019-02-24	PSCA3	ACT25	55.48656424571805	9.265868914361	198.91739130434783	366.3287126811594	323.07719657444005	NA	NA	NA	NA	NA	NA	NA	NA	NA
2019-02-25	PSCA3	ACT25	43.552161620553356	8.351833956192358	210.97391304347826	370.84315876152834	321.29088290513835	NA	NA	NA	NA	NA	NA	NA	NA	NA
2019-02-26	PSCA3	ACT25	35.68437553030303	7.687623982213439	188.76521739130436	363.0894321146245	321.6902400527009	NA	NA	NA	NA	NA	NA	NA	NA	NA
2019-02-27	PSCA3	ACT25	34.5548156916996	8.763224900527009	209.2304347826087	371.47924970355734	321.97806205533595	NA	NA	NA	NA	NA	NA	NA	NA	NA
2019-02-28	PSCA3	ACT25	42.44322440711463	10.145095749670618	213.09130434782608	368.241802173913	318.5982033926219	NA	NA	NA	NA	NA	NA	NA	NA	NA
2019-03-01	PSCA3	ACT25	46.18901201251647	11.13110664229249	243.33478260869566	384.79080339262185	318.0922229907773	NA	NA	NA	NA	NA	NA	NA	NA	NA
2019-03-02	PSCA3	ACT25	42.56471390974967	10.8479724743083	215.95652173913044	371.1844222002635	317.81829377470353	NA	NA	NA	NA	NA	NA	NA	NA	NA
2019-03-05	PSCA3	ACT25	31.173401241765482	9.745673383069828	208.43478260869566	371.07689947299076	320.9522731884058	NA	NA	NA	NA	NA	NA	NA	NA	NA
2019-03-06	PSCA3	ACT25	55.6197481455863	8.308594435441371	265.3478260869565	394.410759914361	322.3704447299078	NA	NA	NA	NA	NA	NA	NA	NA	NA
2019-03-07	PSCA3	ACT25	59.09815368577075	9.047193665678524	227.4695652173913	369.9110731554677	317.8349899209486	NA	NA	NA	NA	NA	NA	NA	NA	NA
2019-03-08	PSCA3	ACT25	57.79379698616601	8.975956209486165	254.28695652173914	383.3567824110672	318.1555344202899	NA	NA	NA	NA	NA	NA	NA	NA	NA
2019-03-09	PSCA3	ACT25	53.026177323232325	9.957837317099568	264.8857142857143	379.082152994228	313.18807586580084	NA	NA	NA	NA	NA	NA	NA	NA	NA
2019-03-12	PSCA3	ACT25	61.52026833402204	10.472284695661157	214.56363636363636	369.72561183884295	321.7799730096419	NA	NA	NA	NA	NA	NA	NA	NA	NA
2019-03-13	PSCA3	ACT25	51.856054150883836	12.67781070486111	256.5916666666667	382.83774299242424	315.86030678661615	6.141666666666667	256.90476966540405	251.66305880681819	15.633333333333333	190.4559184659091	231.16585467171717	19.833333333333332	177.80847878787878	228.21772241161617
2019-03-14	PSCA3	ACT25	45.086014965564736	14.35182121315427	249.1818181818182	378.6235669421488	314.12653026859505	NA	NA	NA	NA	NA	NA	NA	NA	NA
2019-03-15	PSCA3	ACT25	46.41977044191919	15.33220092739899	268.42083333333335	394.58800454545457	314.7375996212121	6.1625	258.0683643308081	252.63006130050505	13.766666666666667	189.83754305555556	230.92039820075757	NA	NA	NA
2019-03-16	PSCA3	ACT25	48.17139032369146	15.787710210055096	292.8545454545455	400.7473027203857	310.69282630853996	NA	NA	NA	NA	NA	NA	NA	NA	NA
2019-03-17	PSCA3	ACT25	47.94155598800505	16.857992556818182	260.9375	387.62702149621214	310.0874954861111	1.7083333333333333	256.35602023358587	253.30915773358586	12.254166666666666	188.65562793560605	230.70431237373737	NA	NA	NA
2019-03-18	PSCA3	ACT25	32.69034400826446	20.91998214876033	217.30454545454546	365.8412125344353	307.93697503443525	NA	NA	NA	NA	NA	NA	NA	NA	NA
2019-03-19	PSCA3	ACT25	19.88173849431818	23.556734621212122	204.2625	374.12567531565657	316.3805599431818	7.183333333333334	272.9193397411616	261.5912060290404	8.495833333333334	187.58107686237375	228.84412711489898	42.916666666666664	180.56930400883837	226.3241107007576
2019-03-20	PSCA3	ACT25	21.833587463498624	23.95612189049587	244.57272727272726	394.5168644283747	314.0004189738292	NA	NA	NA	NA	NA	NA	NA	NA	NA
2019-03-21	PSCA3	ACT25	44.1551638125	18.017600050925925	198.77083333333334	376.3236731712963	319.38670775462964	NA	NA	NA	NA	NA	NA	37.041666666666664	181.58772555555555	227.7871155324074
2017-05-06	PSCA3	ACT3	44.74196506944445	16.860347673611113	158.29166666666666	386.3773166666667	341.4005579861111	0.8458333333333333	246.43622812499999	273.5069409722222	4.579166666666667	208.55962604166666	239.39358715277777	39.166666666666664	220.580496875	230.26899340277777
2017-05-07	PSCA3	ACT3	39.97187340909091	17.69244090909091	159.72727272727272	387.938053030303	340.73434621212124	NA	NA	NA	NA	NA	NA	NA	NA	NA
2017-05-08	PSCA3	ACT3	42.22559163194445	18.178911701388888	204.58333333333334	408.130815625	337.12089131944447	3.3916666666666666	251.95508506944444	276.1546979166667	9.079166666666667	209.3630545138889	238.82868506944445	24.625	215.45615243055556	230.42020104166667
2017-05-09	PSCA3	ACT3	42.705162462121216	20.53381481060606	195.6818181818182	400.9823893939394	335.2060185606061	NA	NA	NA	NA	NA	NA	NA	NA	NA
2017-05-10	PSCA3	ACT3	44.304278680555555	21.512186666666665	180.45833333333334	398.9682534722222	335.7149170138889	3.4458333333333333	261.4407586805556	282.79408333333333	9.825	207.7922	237.63596284722223	30.083333333333332	217.812921875	230.38987847222222
2017-05-11	PSCA3	ACT3	61.69993261363636	16.69183659090909	189.13636363636363	407.70368484848484	341.93812083333336	NA	NA	NA	NA	NA	NA	NA	NA	NA
2017-05-12	PSCA3	ACT3	51.86387736111111	15.998016840277778	176.20833333333334	395.41085416666664	339.99587569444446	1.4416666666666667	244.84863020833333	271.79666805555553	7.270833333333333	210.12979513888888	239.906128125	25.75	216.03090277777778	231.10968576388888
2017-05-13	PSCA3	ACT3	48.96591640151515	17.328916742424244	153.13636363636363	380.25683636363635	338.4415943181818	NA	NA	NA	NA	NA	NA	NA	NA	NA
2017-05-14	PSCA3	ACT3	48.102979965277775	18.001276458333333	156.625	384.00647743055555	340.42143784722225	0.4	249.18456701388888	275.96542847222224	4.079166666666667	208.133896875	239.2538361111111	31.291666666666668	216.4596371527778	230.626125
2017-05-15	PSCA3	ACT3	53.96188212121212	15.952505265151515	171.4090909090909	394.80389621212123	342.761984469697	NA	NA	NA	NA	NA	NA	NA	NA	NA
2017-05-16	PSCA3	ACT3	52.962021666666665	15.854040416666667	166.875	389.4927375	340.4813138888889	0.8	244.63897256944443	272.3212222222222	6.65	210.31212638888888	239.99927430555556	32.708333333333336	219.2568076388889	230.9632215277778
2017-05-17	PSCA3	ACT3	51.073391174242424	17.56325996212121	171.13636363636363	392.30566477272725	336.2117640151515	NA	NA	NA	NA	NA	NA	NA	NA	NA
2018-04-06	PSCA3	ACT3	56.89113354338843	18.941086432506886	222	405.35466022727275	323.2266253443526	NA	NA	NA	NA	NA	NA	NA	NA	NA
2018-04-07	PSCA3	ACT3	59.556967291666666	16.486804416035355	172.58333333333334	381.7024912878788	331.26272613636365	4.5874999999999995	243.088029135101	269.1957791666667	7.3125	213.48362642045456	240.37811426767678	NA	NA	NA
2018-04-08	PSCA3	ACT3	58.20199700413223	15.297486756198348	147	375.70262909779615	336.67961136363635	NA	NA	NA	NA	NA	NA	NA	NA	NA
2018-04-09	PSCA3	ACT3	47.135578049242426	17.477513645833334	208.04166666666666	403.7068060290404	334.6057485479798	2.316666666666667	243.7275375	270.86756650883837	12.129166666666666	214.010123895202	240.0435720959596	NA	NA	NA
2018-04-10	PSCA3	ACT3	47.64543505165289	17.8065908815427	197.5909090909091	396.3782461432507	330.8973947658402	NA	NA	NA	NA	NA	NA	NA	NA	NA
2018-04-11	PSCA3	ACT3	50.17938516666667	15.647067753623189	190.04347826086956	392.50296050724637	333.77238463768117	NA	NA	NA	NA	NA	NA	NA	NA	NA
2018-11-02	PSCA3	ACT3	60.50916453168044	18.848663674242424	159.5	386.7123209366391	336.04749056473827	NA	NA	NA	NA	NA	NA	NA	NA	NA
2018-11-03	PSCA3	ACT3	65.23070340277778	16.69928513888889	177.62083333333334	394.05463708964646	336.83846815025254	NA	NA	NA	NA	NA	NA	NA	NA	NA
2018-11-04	PSCA3	ACT3	61.73194766469038	17.4110411627141	149.2478260869565	380.1836773715415	336.1200495059289	NA	NA	NA	NA	NA	NA	NA	NA	NA
2018-11-05	PSCA3	ACT3	59.06475488142293	16.406462170619236	196.61304347826086	403.9587677206851	337.18134769433465	NA	NA	NA	NA	NA	NA	NA	NA	NA
2018-11-06	PSCA3	ACT3	56.48927428194993	15.638062035573123	198.34347826086957	403.1956576416337	333.58779071146245	NA	NA	NA	NA	NA	NA	NA	NA	NA
2018-11-07	PSCA3	ACT3	54.1816240513834	14.70578280632411	235.62173913043478	427.58082045454546	332.3543500329381	NA	NA	NA	NA	NA	NA	NA	NA	NA
2018-11-08	PSCA3	ACT3	52.37386365942029	13.142151189064558	307.30434782608694	447.9982306324111	324.40201037549406	NA	NA	NA	NA	NA	NA	NA	NA	NA
2018-11-09	PSCA3	ACT3	53.998008929512515	12.59283428853755	432.73478260869564	483.7628616930171	319.2647646903821	NA	NA	NA	NA	NA	NA	NA	NA	NA
2018-11-10	PSCA3	ACT3	54.87671437088274	13.61946209486166	300.4956521739131	417.7573627799737	313.8927617259552	NA	NA	NA	NA	NA	NA	NA	NA	NA
2018-11-11	PSCA3	ACT3	52.7912408201581	13.040978718708827	256.4347826086956	410.6446747364954	323.0405927536232	NA	NA	NA	NA	NA	NA	NA	NA	NA
2018-11-12	PSCA3	ACT3	38.768505148221344	15.064969818840579	325.4304347826087	440.13475368906455	319.67671014492754	NA	NA	NA	NA	NA	NA	NA	NA	NA
2018-11-13	PSCA3	ACT3	35.25109835638999	15.802908287220026	281.66521739130434	419.9918360013175	322.092102602108	NA	NA	NA	NA	NA	NA	NA	NA	NA
2018-11-14	PSCA3	ACT3	55.94379829545455	16.47659714876033	305.5681818181818	428.54648646694216	321.9790316460055	2.3227272727272728	238.01486146694214	266.63211150137744	15.559090909090909	216.6667067493113	241.14174573002754	16.636363636363637	215.86080974517907	231.10227000688707
2018-11-15	PSCA3	ACT3	56.191478613306984	17.07979346179183	246.06521739130434	404.0166300065876	324.2060182476943	NA	NA	NA	NA	NA	NA	NA	NA	NA
2018-11-16	PSCA3	ACT3	61.201487881944445	16.101160561868685	190.56666666666666	389.5231970959596	331.2127464962121	0.7958333333333333	237.75244387626262	267.1766596590909	9.2	213.85216695075758	240.90730441919192	NA	NA	NA
2018-11-17	PSCA3	ACT3	48.62704839262187	14.203487855731225	214.35652173913044	404.89880510540183	333.7712861660079	NA	NA	NA	NA	NA	NA	NA	NA	NA
2018-11-18	PSCA3	ACT3	45.58050305665349	13.630480859683795	298.7913043478261	442.2369129776021	327.72716291172594	NA	NA	NA	NA	NA	NA	NA	NA	NA
2018-11-19	PSCA3	ACT3	53.379803095238096	13.481150144300145	477.5190476190476	504.66465930735933	315.0845983766234	NA	NA	NA	NA	NA	NA	NA	NA	NA
2018-11-20	PSCA3	ACT3	53.95013204874835	14.007922470355732	830.2304347826087	608.9410037220026	301.2253724967062	NA	NA	NA	NA	NA	NA	NA	NA	NA
2018-11-21	PSCA3	ACT3	47.20979173913044	15.777266261528327	392.8304347826087	435.42934680500656	304.0378979249012	NA	NA	NA	NA	NA	NA	NA	NA	NA
2018-11-22	PSCA3	ACT3	60.25507606389987	14.794407216732543	188.33478260869566	360.10912111330697	320.95569983530964	NA	NA	NA	NA	NA	NA	NA	NA	NA
2018-11-23	PSCA3	ACT3	59.080268722002636	14.120239025032939	165.39565217391305	371.62514011857706	333.6423027997365	NA	NA	NA	NA	NA	NA	NA	NA	NA
2018-11-24	PSCA3	ACT3	54.0805902140975	13.625100760869566	228.4391304347826	413.45749532279314	335.1125501317523	NA	NA	NA	NA	NA	NA	NA	NA	NA
2018-11-25	PSCA3	ACT3	52.32939352766798	13.642423880105401	316.0608695652174	439.10506254940714	327.0148319828722	NA	NA	NA	NA	NA	NA	NA	NA	NA
2018-11-26	PSCA3	ACT3	64.38587954216074	15.099299249011858	283.7782608695652	413.1484321146245	321.36752308959154	NA	NA	NA	NA	NA	NA	NA	NA	NA
2018-11-27	PSCA3	ACT3	65.18574718379446	16.44801808629776	204.31739130434784	387.42716024374175	327.93692565876154	NA	NA	NA	NA	NA	NA	NA	NA	NA
2018-11-28	PSCA3	ACT3	63.15399695652174	15.058068593544137	273.7304347826087	428.1983595191041	332.2129873517787	NA	NA	NA	NA	NA	NA	NA	NA	NA
2018-11-29	PSCA3	ACT3	61.51646475625824	14.258088283926218	258.30434782608694	418.4078669301713	327.09446218708825	NA	NA	NA	NA	NA	NA	NA	NA	NA
2018-11-30	PSCA3	ACT3	56.12643395586298	14.375146604084321	263.4086956521739	414.6048523715415	325.09371936758896	NA	NA	NA	NA	NA	NA	NA	NA	NA
2018-12-01	PSCA3	ACT3	57.3393350428195	13.436896837944664	255.68260869565216	412.7239428194993	328.71846640316204	NA	NA	NA	NA	NA	NA	NA	NA	NA
2018-12-02	PSCA3	ACT3	57.89711272727273	13.226988804347826	327.81304347826085	450.46441923583666	326.69705283267456	NA	NA	NA	NA	NA	NA	NA	NA	NA
2018-12-03	PSCA3	ACT3	52.983246666666666	12.097672124999999	230.85500000000002	401.65311606060607	324.91044359848485	NA	NA	NA	NA	NA	NA	NA	NA	NA
2018-12-04	PSCA3	ACT3	42.57062990447958	11.034155731884058	225.64347826086956	401.1306900197629	327.682940513834	NA	NA	NA	NA	NA	NA	NA	NA	NA
2018-12-05	PSCA3	ACT3	41.38145246590909	10.309940547727273	245.955	419.6042553030303	330.43614446969696	NA	NA	NA	NA	NA	NA	NA	NA	NA
2018-12-07	PSCA3	ACT3	32.340077911725956	11.728443707509882	230.48695652173913	392.49413781291173	326.34354591567853	NA	NA	NA	NA	NA	NA	NA	NA	NA
2018-12-08	PSCA3	ACT3	40.278466419631094	13.157757312252965	243.2608695652174	408.49876442687747	326.8510346508564	NA	NA	NA	NA	NA	NA	NA	NA	NA
2018-12-09	PSCA3	ACT3	49.08263752635046	13.379942457180501	175.17391304347825	373.9292210803689	329.3688420289855	NA	NA	NA	NA	NA	NA	NA	NA	NA
2018-12-10	PSCA3	ACT3	56.40070506587615	14.195835204216074	269.6913043478261	419.2096016798419	332.1796494400527	NA	NA	NA	NA	NA	NA	NA	NA	NA
2018-12-11	PSCA3	ACT3	59.471665151515154	14.238742246212121	228.74	392.876151780303	326.811086969697	NA	NA	NA	NA	NA	NA	NA	NA	NA
2018-12-12	PSCA3	ACT3	53.61292841897233	13.560514838603426	234.38260869565218	404.2614916337286	331.374865942029	NA	NA	NA	NA	NA	NA	NA	NA	NA
2018-12-13	PSCA3	ACT3	58.79818121870883	14.404987496706193	257.7826086956522	412.82532348484847	329.4456522068511	NA	NA	NA	NA	NA	NA	NA	NA	NA
2018-12-14	PSCA3	ACT3	41.51403396903821	15.384381426218708	243.48260869565217	401.1470856389987	324.13631123188406	NA	NA	NA	NA	NA	NA	NA	NA	NA
2018-12-18	PSCA3	ACT3	60.19658615612648	14.911664041501977	193.43478260869566	387.94953563899867	333.4061777338604	NA	NA	NA	NA	NA	NA	NA	NA	NA
2018-12-19	PSCA3	ACT3	53.005466709486164	14.620866752305666	255.6391304347826	419.86100928853756	333.64775721343875	NA	NA	NA	NA	NA	NA	NA	NA	NA
2018-12-21	PSCA3	ACT3	49.49569963438735	11.903638642951252	261.61739130434785	421.769215942029	333.9912896903821	NA	NA	NA	NA	NA	NA	NA	NA	NA
2018-12-22	PSCA3	ACT3	46.97152986166008	13.03160011198946	237.24347826086955	401.2540823781291	326.6824372529644	NA	NA	NA	NA	NA	NA	NA	NA	NA
2018-12-23	PSCA3	ACT3	58.72861061594203	13.502277671277998	198.22608695652173	384.4224446310935	329.9871132411067	NA	NA	NA	NA	NA	NA	NA	NA	NA
2018-12-24	PSCA3	ACT3	55.611088092885375	13.620961528326745	199.6	389.64265523715414	332.22150148221345	NA	NA	NA	NA	NA	NA	NA	NA	NA
2018-12-25	PSCA3	ACT3	51.26395666007905	12.659146297760211	258.6521739130435	419.9698517786561	332.51650563241105	NA	NA	NA	NA	NA	NA	NA	NA	NA
2018-12-26	PSCA3	ACT3	52.67550113965744	12.310656663372859	220.11304347826086	396.2433895256917	328.5372815546772	NA	NA	NA	NA	NA	NA	NA	NA	NA
2018-12-27	PSCA3	ACT3	54.22618886034255	12.915614084321476	302.3478260869565	429.88617717391304	328.45204331357047	NA	NA	NA	NA	NA	NA	NA	NA	NA
2018-12-28	PSCA3	ACT3	57.044263998682474	12.849819361001318	232.2913043478261	393.24439950592887	324.84148728590253	NA	NA	NA	NA	NA	NA	NA	NA	NA
2018-12-29	PSCA3	ACT3	63.66164515151515	15.071538089591568	148.35652173913044	358.29005559947296	330.25434502635045	NA	NA	NA	NA	NA	NA	NA	NA	NA
2018-12-30	PSCA3	ACT3	53.72615006258234	13.020077677865613	199.6695652173913	398.9477581027668	337.7886138339921	NA	NA	NA	NA	NA	NA	NA	NA	NA
2018-12-31	PSCA3	ACT3	53.06810718379447	10.819062571805006	249.73043478260868	422.8452692028985	335.03929743083006	NA	NA	NA	NA	NA	NA	NA	NA	NA
2019-01-01	PSCA3	ACT3	48.28015428524374	11.592933412714098	360.004347826087	458.00677967720685	324.56509281949934	NA	NA	NA	NA	NA	NA	NA	NA	NA
2019-01-02	PSCA3	ACT3	46.08439609683794	12.426150699604744	316.1391304347826	416.3481953886693	315.24637674571807	NA	NA	NA	NA	NA	NA	NA	NA	NA
2019-01-03	PSCA3	ACT3	60.46735612977602	14.907863079710145	236.33478260869566	386.85392872200265	324.0263292160738	NA	NA	NA	NA	NA	NA	NA	NA	NA
2019-01-04	PSCA3	ACT3	56.61851961791832	14.952135365612648	201.73913043478262	391.4132575757576	332.6008021080369	NA	NA	NA	NA	NA	NA	NA	NA	NA
2019-01-05	PSCA3	ACT3	55.006897328722005	14.223397088274044	300.4130434782609	434.7923574110672	330.18527714097496	NA	NA	NA	NA	NA	NA	NA	NA	NA
2019-01-06	PSCA3	ACT3	52.35300416996047	13.006647523056653	167.47826086956522	368.62235760869567	329.92563889986826	NA	NA	NA	NA	NA	NA	NA	NA	NA
2019-01-07	PSCA3	ACT3	49.93901392951252	12.27002586627141	230.04347826086956	409.73176725955204	335.59617187088276	NA	NA	NA	NA	NA	NA	21.91304347826087	216.20463857048748	231.85641119894598
2019-01-08	PSCA3	ACT3	50.71521972222222	12.574018573232323	269.6777777777778	418.1717160774411	330.3133736952862	NA	NA	NA	NA	NA	NA	NA	NA	NA
2019-01-09	PSCA3	ACT3	56.773393264163374	14.451377345191041	221.26086956521738	389.92536716073784	325.97496946640314	NA	NA	NA	NA	NA	NA	NA	NA	NA
2019-01-10	PSCA3	ACT3	61.3252040085639	15.165578326745718	239.6782608695652	411.8583240447958	330.98495678524375	NA	NA	NA	NA	NA	NA	NA	NA	NA
2019-01-11	PSCA3	ACT3	49.56523870223979	15.203303442028986	348.5086956521739	449.7184424242424	323.5274596508564	NA	NA	NA	NA	NA	NA	NA	NA	NA
2019-01-12	PSCA3	ACT3	47.55533575757576	14.540338880105402	452.17826086956524	477.3979162384717	317.7939280632411	NA	NA	NA	NA	NA	NA	NA	NA	NA
2019-01-13	PSCA3	ACT3	48.916930289855074	13.461120915678524	406.68695652173915	460.858523715415	314.121215513834	NA	NA	NA	NA	NA	NA	NA	NA	NA
2019-01-14	PSCA3	ACT3	49.23108042160738	12.917849067852437	315.2608695652174	416.6994189393939	318.49771989459816	NA	NA	NA	NA	NA	NA	NA	NA	NA
2019-01-15	PSCA3	ACT3	43.565356162714096	12.944345359025032	588.1304347826087	513.6332867588933	316.2379209815547	NA	NA	NA	NA	NA	NA	NA	NA	NA
2019-01-16	PSCA3	ACT3	46.22138401185771	13.641361317523057	506.7391304347826	460.4090480566535	308.0576115942029	NA	NA	NA	NA	NA	NA	NA	NA	NA
2019-01-17	PSCA3	ACT3	50.78686527667984	15.15757752964427	228.00434782608696	368.10966709486166	320.5903758893281	NA	NA	NA	NA	NA	NA	NA	NA	NA
2019-01-18	PSCA3	ACT3	53.621712322134385	14.630865994729907	203.4304347826087	384.2225183135705	332.48842140974966	NA	NA	NA	NA	NA	NA	NA	NA	NA
2019-01-19	PSCA3	ACT3	56.644191050724636	14.584028708827404	207.3608695652174	390.5240891963109	334.7204617918314	NA	NA	NA	NA	NA	NA	NA	NA	NA
2019-01-20	PSCA3	ACT3	52.570686449275364	13.131627928194993	218.31304347826088	404.93531808300395	332.8503739789196	NA	NA	NA	NA	NA	NA	NA	NA	NA
2019-01-21	PSCA3	ACT3	50.50505561594203	13.164348992094862	329.8695652173913	441.2184333662714	327.17872559288537	NA	NA	NA	NA	NA	NA	7.6521739130434785	211.9158148221344	232.8617297101449
2019-01-22	PSCA3	ACT3	52.81421414690382	13.557326528326746	229.41739130434783	390.3249726284585	324.3758845191041	NA	NA	NA	NA	NA	NA	NA	NA	NA
2019-01-23	PSCA3	ACT3	59.79588644598155	14.827990724637681	227.5	400.4283062582345	331.4968098484849	NA	NA	NA	NA	NA	NA	17.17391304347826	213.958294828722	231.5380796113307
2019-01-24	PSCA3	ACT3	57.49947756916996	14.213603425559947	273.2782608695652	420.91861739130434	328.4434793478261	NA	NA	NA	NA	NA	NA	NA	NA	NA
2019-01-25	PSCA3	ACT3	53.20214946969697	13.879761887351778	312.40434782608696	432.56187898550724	326.14832183794465	NA	NA	NA	NA	NA	NA	NA	NA	NA
2019-01-26	PSCA3	ACT3	53.61979348155467	13.090672381422925	286.7826086956522	419.54881518445325	323.1648240118577	NA	NA	NA	NA	NA	NA	NA	NA	NA
2019-01-27	PSCA3	ACT3	56.3865171146245	12.45700192687747	240.08695652173913	401.168204743083	326.09097447299075	NA	NA	NA	NA	NA	NA	NA	NA	NA
2019-01-28	PSCA3	ACT3	48.49991141304348	13.25394367259552	233.8913043478261	400.5960346179183	327.84127763504614	NA	NA	NA	NA	NA	NA	NA	NA	NA
2019-01-29	PSCA3	ACT3	39.92731670948616	13.25377168972332	295.6434782608696	429.3397794466403	326.2762825757576	NA	NA	NA	NA	NA	NA	NA	NA	NA
2019-01-30	PSCA3	ACT3	45.44871396245059	12.933110095520421	532.9347826086956	509.62330823451913	317.690562944664	NA	NA	NA	NA	NA	NA	NA	NA	NA
2019-01-31	PSCA3	ACT3	44.67672824724518	14.891996067493112	470.28636363636366	457.81359115013777	303.3682159779614	NA	NA	NA	NA	NA	NA	NA	NA	NA
2019-02-01	PSCA3	ACT3	58.37893343214756	14.949504947299078	271.9478260869565	398.2812497035573	320.20401294466404	NA	NA	NA	NA	NA	NA	NA	NA	NA
2019-02-06	PSCA3	ACT3	39.312806630434785	8.236875955533597	299.0173913043478	426.1896063241107	328.31022941370225	NA	NA	NA	NA	NA	NA	NA	NA	NA
2019-02-07	PSCA3	ACT3	40.08307490118577	9.116542798748354	296.39130434782606	417.30016475625825	324.7152363965744	NA	NA	NA	NA	NA	NA	NA	NA	NA
2019-02-08	PSCA3	ACT3	46.30021136693017	9.814438828063242	328.8086956521739	422.2379746706192	323.1637891633729	NA	NA	NA	NA	NA	NA	NA	NA	NA
2019-02-09	PSCA3	ACT3	44.56336027338603	8.750354421607378	179.74347826086955	365.608844400527	328.1673019762846	NA	NA	NA	NA	NA	NA	NA	NA	NA
2019-02-10	PSCA3	ACT3	42.518379769433466	8.292565203557313	199.73043478260868	381.3010321146245	332.3509411067194	NA	NA	NA	NA	NA	NA	NA	NA	NA
2019-02-11	PSCA3	ACT3	48.78899001317523	9.454706105072464	195.92608695652174	380.54203399209484	332.97093227931487	NA	NA	NA	NA	NA	NA	NA	NA	NA
2019-02-12	PSCA3	ACT3	54.07443604084322	10.54779855171278	225.16086956521738	393.374905171278	332.78564947299077	NA	NA	NA	NA	NA	NA	27.391304347826086	219.58448876811593	232.51370454545454
2019-02-13	PSCA3	ACT3	48.053052226613964	11.382684829710145	237.94782608695652	398.952465513834	329.83875441370225	NA	NA	NA	NA	NA	NA	NA	NA	NA
2019-02-14	PSCA3	ACT3	48.185174864953886	11.479423688405797	298.6434782608696	421.2326552700922	325.0274829710145	NA	NA	NA	NA	NA	NA	13.956521739130435	218.01709687088274	232.06235981554678
2019-02-15	PSCA3	ACT3	49.02889355072464	12.865231847826086	273.32608695652175	413.18178945981555	325.68256900527007	NA	NA	NA	NA	NA	NA	NA	NA	NA
2019-02-16	PSCA3	ACT3	54.218774594861664	11.971649239130436	310.10434782608695	423.35180813570486	325.00523777997364	NA	NA	NA	NA	NA	NA	NA	NA	NA
2019-02-17	PSCA3	ACT3	49.8243109914361	11.54645311198946	265.39130434782606	411.25449584980237	326.52469449934125	NA	NA	NA	NA	NA	NA	NA	NA	NA
2019-02-18	PSCA3	ACT3	52.160571795125165	11.831252378129117	328.17391304347825	434.13375727931486	323.9900493741765	NA	NA	NA	NA	NA	NA	NA	NA	NA
2019-02-19	PSCA3	ACT3	52.13880406455863	12.610620368906456	257.45217391304345	394.26404453227934	321.98646811594205	NA	NA	NA	NA	NA	NA	NA	NA	NA
2019-02-20	PSCA3	ACT3	48.947592269433464	11.976150747694335	214.19130434782608	385.7458277338603	328.5215717720685	NA	NA	NA	NA	NA	NA	NA	NA	NA
2019-02-21	PSCA3	ACT3	43.377895344352616	11.914927232438016	250.85454545454544	409.87901315426996	330.0535935261708	NA	NA	NA	NA	NA	NA	NA	NA	NA
2019-02-22	PSCA3	ACT3	47.48282756916996	11.622318623188406	225.65217391304347	391.25412009222663	328.5003838932806	NA	NA	NA	NA	NA	NA	NA	NA	NA
2019-02-23	PSCA3	ACT3	49.398586426218706	12.61435852108037	201.1695652173913	384.67983629776023	330.3671560606061	NA	NA	NA	NA	NA	NA	NA	NA	NA
2019-02-24	PSCA3	ACT3	46.06421737483531	12.031663695652174	198.91739130434783	383.98736739130436	332.07464868247695	NA	NA	NA	NA	NA	NA	NA	NA	NA
2019-02-25	PSCA3	ACT3	35.96816766798419	11.194423398221344	210.97391304347826	390.95656274703555	331.2257208168643	NA	NA	NA	NA	NA	NA	NA	NA	NA
2019-02-26	PSCA3	ACT3	28.839401264822133	10.890569954545455	188.76521739130436	382.4387555665349	332.0099010210804	NA	NA	NA	NA	NA	NA	NA	NA	NA
2019-02-27	PSCA3	ACT3	29.046322951251646	11.545105345520422	209.2304347826087	392.31114001976283	332.1988004611331	NA	NA	NA	NA	NA	NA	NA	NA	NA
2019-02-28	PSCA3	ACT3	35.84766125494071	12.408519506587615	213.09130434782608	388.99836422924903	329.5969826745718	NA	NA	NA	NA	NA	NA	NA	NA	NA
2019-03-01	PSCA3	ACT3	39.83793003623188	12.995172127140975	243.33478260869566	403.9559385375494	328.4050860342556	NA	NA	NA	NA	NA	NA	NA	NA	NA
2019-03-02	PSCA3	ACT3	37.24093950922266	12.66314843115942	215.95652173913044	391.42791304347827	328.0592466403162	NA	NA	NA	NA	NA	NA	NA	NA	NA
2019-03-05	PSCA3	ACT3	26.88196648221344	11.925440096508563	208.43478260869566	392.1812968050066	331.73760270092225	NA	NA	NA	NA	NA	NA	NA	NA	NA
2019-03-06	PSCA3	ACT3	45.51032904808959	11.315138642621871	265.3478260869565	412.6208440711462	331.2082949604743	NA	NA	NA	NA	NA	NA	NA	NA	NA
2019-03-07	PSCA3	ACT3	48.95671789196311	11.754948836627142	227.4695652173913	390.6930558959157	328.3870636034256	NA	NA	NA	NA	NA	NA	NA	NA	NA
2019-03-08	PSCA3	ACT3	47.91928533267457	11.6107935256917	254.28695652173914	404.59256488801054	328.9776944334651	NA	NA	NA	NA	NA	NA	NA	NA	NA
2019-03-09	PSCA3	ACT3	44.800005977633475	11.963254329004329	264.8857142857143	401.2010223304473	324.2467604978355	NA	NA	NA	NA	NA	NA	NA	NA	NA
2019-03-12	PSCA3	ACT3	53.03873741850322	12.64043766758494	214.56363636363636	388.87820615243345	331.4520183654729	NA	NA	NA	NA	NA	NA	NA	NA	NA
2019-03-13	PSCA3	ACT3	45.74484922348485	14.104108039772727	256.5916666666667	404.19722765151516	328.50136073232323	6.141666666666667	240.5451410669192	266.6237318181818	15.633333333333333	216.8680539141414	241.77680041035353	19.833333333333332	214.87857130681817	232.14101654040405
2019-03-14	PSCA3	ACT3	41.156511673553716	15.387520330578512	249.1818181818182	396.0115946280992	324.42342162534436	NA	NA	NA	NA	NA	NA	NA	NA	NA
2019-03-15	PSCA3	ACT3	43.22971608901515	16.05906236111111	268.42083333333335	411.62826508838384	325.3379623421717	6.1625	242.17067017045454	267.764255239899	13.766666666666667	215.41974056186868	241.3054216540404	NA	NA	NA
2019-03-16	PSCA3	ACT3	45.3341122761708	16.30906532369146	292.8545454545455	420.5633443870523	322.8543758264463	NA	NA	NA	NA	NA	NA	NA	NA	NA
2019-03-17	PSCA3	ACT3	45.82231341540404	17.108633036616162	260.9375	406.7628290719697	321.8289887941919	1.7083333333333333	239.73867124368687	267.98992468434346	12.254166666666666	214.02375186237373	240.913223989899	NA	NA	NA
2019-03-18	PSCA3	ACT3	31.629142792699724	20.78296232093664	217.30454545454546	383.1722147727273	320.8453953856749	NA	NA	NA	NA	NA	NA	NA	NA	NA
2019-03-19	PSCA3	ACT3	20.47580809659091	22.999415934343435	204.2625	384.73454886363635	325.0240785669192	7.183333333333334	255.61065400883837	276.780486489899	8.495833333333334	210.37608797348486	238.9812120580808	42.916666666666664	217.4956213699495	229.44294832702022
2019-03-20	PSCA3	ACT3	22.270107062672174	23.501997558539944	244.57272727272726	410.8081957644628	325.5391479683196	NA	NA	NA	NA	NA	NA	NA	NA	NA
2019-03-21	PSCA3	ACT3	43.22704605744949	18.202043753156566	198.77083333333334	393.98395659722223	328.40722465277776	NA	NA	NA	NA	NA	NA	37.041666666666664	218.3020211489899	230.80253598484848
2019-03-22	PSCA3	ACT3	47.79912780647383	18.33008	244.4409090909091	408.39970312672176	327.9893859435262	NA	NA	NA	NA	NA	NA	NA	NA	NA
2017-11-10	PSCA3	ACT4	58.425298708827405	13.50691006916996	275.2608695652174	420.43611442687745	340.9473622859025	NA	NA	NA	NA	NA	NA	NA	NA	NA
2017-11-11	PSCA3	ACT4	56.59535835309618	13.949675138339922	280.9130434782609	406.0202298089592	331.1905518445323	NA	NA	NA	NA	NA	NA	NA	NA	NA
2017-11-12	PSCA3	ACT4	59.394157648221345	15.182276192358366	201.8695652173913	375.74030049407116	327.8987505599473	NA	NA	NA	NA	NA	NA	NA	NA	NA
2017-11-14	PSCA3	ACT4	48.17338666337286	14.989771650197628	155.17391304347825	367.01260036231884	334.2445340250329	NA	NA	NA	NA	NA	NA	NA	NA	NA
2017-11-15	PSCA3	ACT4	56.0807379314888	13.852255780632412	226.34782608695653	389.36947967720687	334.69940862977603	NA	NA	NA	NA	NA	NA	NA	NA	NA
2017-11-16	PSCA3	ACT4	57.071195994729905	12.739514815546771	220.17391304347825	383.64640191040843	333.3726045125165	NA	NA	NA	NA	NA	NA	NA	NA	NA
2017-11-17	PSCA3	ACT4	52.33256748023715	13.413797809617918	194.7826086956522	376.1098720355731	332.116420256917	NA	NA	NA	NA	NA	NA	NA	NA	NA
2017-11-18	PSCA3	ACT4	48.25135384387352	14.24202131422925	240.52173913043478	392.8252880764163	331.51475971673256	NA	NA	NA	NA	NA	NA	NA	NA	NA
2017-11-19	PSCA3	ACT4	49.58024825098814	12.946822523056653	210.43478260869566	378.59542602108036	330.04066551383397	NA	NA	NA	NA	NA	NA	NA	NA	NA
2017-11-20	PSCA3	ACT4	63.60288231060606	14.052173602693603	210.11111111111111	378.91809326599326	331.9300429713805	NA	NA	NA	NA	NA	NA	NA	NA	NA
2017-11-22	PSCA3	ACT4	69.22927016469038	19.34887839262187	227.47826086956522	384.04871044137025	318.9539850461133	NA	NA	NA	NA	NA	NA	NA	NA	NA
2017-11-23	PSCA3	ACT4	66.5127361868687	16.02141898358586	135.54166666666666	354.9463079229798	334.59865460858583	0.08333333333333334	277.34700385101013	287.19593765782827	2.375	205.14826325757576	242.53862683080808	NA	NA	NA
2017-11-24	PSCA3	ACT4	53.7394877140975	14.79006442687747	182.82608695652175	379.0040579710145	338.0829730566535	NA	NA	NA	NA	NA	NA	NA	NA	NA
2017-11-25	PSCA3	ACT4	55.54203492108586	14.195275126262626	284.1666666666667	414.1625576073232	332.59818484848483	11.733333333333333	280.7987564393939	285.3308444760101	16.0875	210.1104853219697	242.87508219696969	NA	NA	NA
2017-11-26	PSCA3	ACT4	62.45078777009223	14.518539100790514	182.8695652173913	369.4129941370224	329.488708629776	NA	NA	NA	NA	NA	NA	NA	NA	NA
2017-11-27	PSCA3	ACT4	55.17398772397892	13.281297351778656	234.3913043478261	395.7561726943347	334.2227589262187	NA	NA	NA	NA	NA	NA	16.91304347826087	220.20022032279314	238.03695487483532
2017-11-28	PSCA3	ACT4	57.53736416337286	12.760954081027668	241.7391304347826	392.96394558629777	331.75687868906454	NA	NA	NA	NA	NA	NA	NA	NA	NA
2017-11-29	PSCA3	ACT4	54.68516506916996	13.762546426218709	270.60869565217394	405.64623194993413	329.2488111660079	NA	NA	NA	NA	NA	NA	NA	NA	NA
2018-09-01	PSCA3	ACT4	46.64708915977962	22.039950320247932	138.45454545454547	370.1638210399449	336.3591060261708	NA	NA	NA	NA	NA	NA	NA	NA	NA
2018-09-02	PSCA3	ACT4	47.15931730429293	22.16347690972222	158.375	374.46272070707073	333.0112516729798	2.2916666666666665	283.0827542613636	290.0962839646465	6.2125	205.28170176767676	241.23671849747475	22.666666666666668	216.4402315340909	236.6234762310606
2018-09-03	PSCA3	ACT4	48.31601186983471	22.547658474517906	131.22727272727272	365.9559541322314	334.9481375688705	NA	NA	NA	NA	NA	NA	NA	NA	NA
2018-09-04	PSCA3	ACT4	48.898143820987656	22.148030560325477	171.83333333333334	376.015877825477	334.5537291301908	2.4833333333333334	284.2054350925926	290.91074941077443	7.338888888888889	205.14015897025814	241.19388753367002	24.166666666666668	217.36366955948372	236.68227853815938
2017-05-06	PSCA3	ACT5	45.49571034722222	16.817935034722222	158.29166666666666	362.2025635416667	320.12901006944446	0.8458333333333333	250.57958298611112	281.7632482638889	4.579166666666667	205.2616815972222	234.23300902777777	39.166666666666664	239.0446263888889	219.97413090277777
2017-05-07	PSCA3	ACT5	40.07806909090909	17.868767765151514	159.72727272727272	365.38381174242426	320.6612958333333	NA	NA	NA	NA	NA	NA	NA	NA	NA
2017-05-08	PSCA3	ACT5	42.47471826388889	18.275229652777778	204.58333333333334	384.7370260416667	317.0166364583333	3.3916666666666666	255.22927604166668	283.92854444444447	9.079166666666667	206.4915472222222	234.07453854166667	24.625	233.79530208333333	219.96943229166666
2017-05-09	PSCA3	ACT5	41.84298821969697	21.079724545454546	195.6818181818182	379.4413666666667	314.72823787878787	NA	NA	NA	NA	NA	NA	NA	NA	NA
2017-05-10	PSCA3	ACT5	44.089331909722226	21.788354444444444	180.45833333333334	376.9555052083333	315.07189409722224	3.4458333333333333	263.55269548611113	289.8354517361111	9.825	205.18088819444444	233.11773715277778	30.083333333333332	235.47279722222223	219.59902326388888
2017-05-11	PSCA3	ACT5	61.86397784090909	16.704297045454545	189.13636363636363	382.70451363636363	319.6967420454545	NA	NA	NA	NA	NA	NA	NA	NA	NA
2017-05-12	PSCA3	ACT5	52.533989444444444	15.877742118055556	176.20833333333334	369.2907142361111	317.3442381944444	1.4416666666666667	248.37146041666668	279.66610868055557	7.270833333333333	206.95857430555554	234.93496666666667	25.75	234.52863854166665	220.6858090277778
2017-05-13	PSCA3	ACT5	49.7907731439394	17.218807613636365	153.13636363636363	356.95581515151514	317.348859469697	NA	NA	NA	NA	NA	NA	NA	NA	NA
2017-05-14	PSCA3	ACT5	49.39718336805556	17.658977951388888	156.625	361.3348590277778	319.64645624999997	0.4	251.36304652777778	283.02910729166666	4.079166666666667	204.924415625	234.16757256944445	31.291666666666668	234.72379965277779	220.2688638888889
2017-05-15	PSCA3	ACT5	55.029500303030304	15.758619469696969	171.4090909090909	371.4273318181818	321.42836553030304	NA	NA	NA	NA	NA	NA	NA	NA	NA
2017-05-16	PSCA3	ACT5	54.4635953125	15.453589652777778	166.875	366.4523329861111	320.4103440972222	0.8	247.87238402777777	280.072871875	6.65	206.88359548611112	234.62393333333333	32.708333333333336	237.6632420138889	220.7274534722222
2017-05-17	PSCA3	ACT5	51.416679696969695	17.564099128787877	171.13636363636363	368.7997424242424	318.1695875	NA	NA	NA	NA	NA	NA	NA	NA	NA
2017-11-04	PSCA3	ACT5	47.76734731691919	11.274733741161615	242.41666666666666	347.3814068813131	314.79726177398993	4.141666666666667	250.5913613320707	279.77917553661615	10.333333333333334	211.35007891414142	236.51687234848484	14.333333333333334	233.3153590277778	221.97445047348484
2017-11-05	PSCA3	ACT5	50.50145958498024	10.822666733860343	227.91304347826087	359.82652252964425	320.3944102437418	NA	NA	NA	NA	NA	NA	NA	NA	NA
2017-11-06	PSCA3	ACT5	42.47978756916996	12.099548293807642	274	385.8635150527009	316.9580994729908	NA	NA	NA	NA	NA	NA	NA	NA	NA
2017-11-07	PSCA3	ACT5	36.75196600790514	12.999236149538866	231.82608695652175	365.20505510540187	312.50322750329383	NA	NA	NA	NA	NA	NA	22.73913043478261	234.6808090909091	221.21488138998683
2017-11-08	PSCA3	ACT5	41.96419127470356	14.837137753623189	254.95652173913044	378.35362658102764	311.4220379776021	NA	NA	NA	NA	NA	NA	NA	NA	NA
2017-11-09	PSCA3	ACT5	58.569894779314886	14.633411867588933	303.4782608695652	403.3634987812912	313.2943844532279	NA	NA	NA	NA	NA	NA	8.73913043478261	233.84783666007905	221.27643106060606
2017-11-10	PSCA3	ACT5	57.55979751646904	14.066731640316206	275.2608695652174	393.6644251317523	311.77820550065877	NA	NA	NA	NA	NA	NA	NA	NA	NA
2017-11-11	PSCA3	ACT5	55.6062595256917	14.5449964657444	280.9130434782609	384.15146472332015	304.9921559617918	NA	NA	NA	NA	NA	NA	NA	NA	NA
2017-11-12	PSCA3	ACT5	59.19448388339921	15.582155793807642	201.8695652173913	360.381068511199	312.92183932806324	NA	NA	NA	NA	NA	NA	NA	NA	NA
2017-11-14	PSCA3	ACT5	47.79780738142293	15.365419084321475	155.17391304347825	358.69762322134386	320.5732700263505	NA	NA	NA	NA	NA	NA	NA	NA	NA
2017-11-15	PSCA3	ACT5	54.859766212121215	14.517295434782609	226.34782608695653	383.48091360342556	320.45986696310933	NA	NA	NA	NA	NA	NA	NA	NA	NA
2017-11-16	PSCA3	ACT5	54.88891393610013	13.635338132411068	220.17391304347825	376.77413300395256	317.0533382411067	NA	NA	NA	NA	NA	NA	NA	NA	NA
2017-11-17	PSCA3	ACT5	51.13378403162056	14.036237460474307	194.7826086956522	369.8152477272727	317.2876484848485	NA	NA	NA	NA	NA	NA	NA	NA	NA
2017-11-18	PSCA3	ACT5	47.19887754611331	14.86172533596838	240.52173913043478	386.0399381422925	315.5700216732543	NA	NA	NA	NA	NA	NA	NA	NA	NA
2017-11-19	PSCA3	ACT5	47.78616592226614	13.772820793807641	210.43478260869566	368.8112718379447	311.48552052042163	NA	NA	NA	NA	NA	NA	NA	NA	NA
2017-11-20	PSCA3	ACT5	62.210338030303035	14.700330997474747	210.11111111111111	368.64564953703706	315.0875635942761	NA	NA	NA	NA	NA	NA	NA	NA	NA
2017-11-22	PSCA3	ACT5	67.42304061264822	20.151432579051384	227.47826086956522	372.0525747035573	305.3913093544137	NA	NA	NA	NA	NA	NA	NA	NA	NA
2017-11-23	PSCA3	ACT5	65.46584948863637	16.509247323232323	135.54166666666666	341.7068909722222	318.95596079545453	0.08333333333333334	244.4163229482323	277.4179912878788	2.375	207.4214439709596	234.93489450757576	NA	NA	NA
2017-11-24	PSCA3	ACT5	53.145966317523055	15.174386992753623	182.82608695652175	370.9437672924901	323.25023972332013	NA	NA	NA	NA	NA	NA	NA	NA	NA
2017-11-25	PSCA3	ACT5	54.275184169823234	14.769213068181818	284.1666666666667	409.57857045454546	316.99288377525255	11.733333333333333	249.2878749368687	275.7643111426768	16.0875	211.94110053661615	235.35405855429292	NA	NA	NA
2017-11-26	PSCA3	ACT5	61.354566100131755	15.100655727931489	182.8695652173913	356.7175740447958	311.07842756916995	NA	NA	NA	NA	NA	NA	NA	NA	NA
2017-11-27	PSCA3	ACT5	53.260624980237154	14.05035859025033	234.3913043478261	388.6131690052701	318.0831864295125	NA	NA	NA	NA	NA	NA	16.91304347826087	234.41997312252965	221.27552104743083
2017-11-28	PSCA3	ACT5	55.139509054677205	13.677609179841896	241.7391304347826	383.81676248353097	313.9117893939394	NA	NA	NA	NA	NA	NA	NA	NA	NA
2017-11-29	PSCA3	ACT5	53.20468726284585	14.414093277338603	270.60869565217394	397.9375294795784	312.55669314888013	NA	NA	NA	NA	NA	NA	NA	NA	NA
2017-11-30	PSCA3	ACT5	56.487621890645585	13.733566765480896	249.91304347826087	385.9152559947299	310.8287597167325	NA	NA	NA	NA	NA	NA	NA	NA	NA
2017-12-01	PSCA3	ACT5	54.51123130764163	13.656893313570487	208.8695652173913	369.8413139657444	313.73381749011855	NA	NA	NA	NA	NA	NA	NA	NA	NA
2017-12-02	PSCA3	ACT5	58.34550424571805	13.044568020421607	222.34782608695653	377.08501096837944	317.0486267786561	NA	NA	NA	NA	NA	NA	NA	NA	NA
2017-12-03	PSCA3	ACT5	54.31714860342556	12.826361409749671	220.7826086956522	382.4412862318841	316.53037852437416	NA	NA	NA	NA	NA	NA	NA	NA	NA
2017-12-04	PSCA3	ACT5	56.85073699934124	11.512485876152832	320.7391304347826	421.86421643610015	313.4814020750988	NA	NA	NA	NA	NA	NA	NA	NA	NA
2017-12-05	PSCA3	ACT5	52.59443273056653	10.976665722661396	254.04347826086956	381.03204799077736	305.31218162055336	NA	NA	NA	NA	NA	NA	NA	NA	NA
2017-12-06	PSCA3	ACT5	51.74324382411067	12.447486767127799	294.9130434782609	402.7865687417655	307.51718889986824	NA	NA	NA	NA	NA	NA	NA	NA	NA
2018-03-23	PSCA3	ACT5	46.630449445592284	12.896361771349863	207.36363636363637	357.3506164600551	311.70835137741045	NA	NA	NA	NA	NA	NA	31.5	238.3219520661157	221.87301336088154
2018-03-24	PSCA3	ACT5	46.11499736426768	13.408133929924242	194.33333333333334	355.75156549873736	315.18955208333335	0.575	241.98668184974747	275.3504827967172	7.754166666666666	211.24133450126263	236.13972547348484	30.458333333333332	237.34026701388888	221.73295735479797
2018-03-25	PSCA3	ACT5	43.78780914256198	13.855264813016529	229.54545454545453	369.9837122245179	311.08725984848485	NA	NA	NA	NA	NA	NA	NA	NA	NA
2018-03-26	PSCA3	ACT5	52.07383968118687	13.804510350378788	200.25	363.51930394570707	314.99672866161615	0.6416666666666667	241.6802014520202	275.34055729166664	6.920833333333333	211.71781537247475	236.32368484848485	NA	NA	NA
2018-03-27	PSCA3	ACT5	56.88573094352617	15.440521842286502	187.72727272727272	359.33733250688704	315.37019104683196	NA	NA	NA	NA	NA	NA	NA	NA	NA
2018-03-28	PSCA3	ACT5	50.26730973169192	15.195774703282828	185.45833333333334	359.9993057133838	316.5421001893939	0.9083333333333333	243.86540063131312	276.74920236742423	5.404166666666667	210.19221941287879	235.67391309974747	32.458333333333336	236.97144327651515	221.3550130050505
2018-03-29	PSCA3	ACT5	47.08432516184573	16.240378150826448	189.27272727272728	363.7459516184573	315.4082519628099	NA	NA	NA	NA	NA	NA	NA	NA	NA
2018-03-30	PSCA3	ACT5	49.91273553030303	17.075834450757576	173.70833333333334	358.5270693181818	317.26228737373737	0.625	245.5253482638889	278.08617067550506	5.591666666666667	209.25162563131315	235.29362506313132	29.375	234.88406616161615	220.9848507260101
2018-03-31	PSCA3	ACT5	46.45704335399449	16.194414931129476	191.0909090909091	370.8739910812672	318.21549214876035	NA	NA	NA	NA	NA	NA	NA	NA	NA
2018-04-01	PSCA3	ACT5	49.350651717171715	13.738509444444444	159.41666666666666	354.44540615530303	318.089761489899	0.19166666666666668	241.27344030934344	275.1611175189394	2.720833333333333	210.61475460858586	235.98646066919193	36.625	238.59601006944445	221.6275920770202
2018-04-02	PSCA3	ACT5	40.33259104617605	14.254125108946608	188.61904761904762	363.5492952380952	315.95161165223664	NA	NA	NA	NA	NA	NA	NA	NA	NA
2018-04-03	PSCA3	ACT5	39.34616109848485	14.365439457070707	234.875	381.8617981691919	315.6782991161616	2.408333333333333	244.08616092171718	276.07740533459594	12.304166666666667	212.6253021780303	235.89953456439395	NA	NA	NA
2018-04-04	PSCA3	ACT5	57.78929999655647	14.003410661157025	214.1818181818182	374.78837620523416	314.27159672865014	NA	NA	NA	NA	NA	NA	NA	NA	NA
2018-04-05	PSCA3	ACT5	63.69262768308081	15.865101442550506	260.0416666666667	388.42097408459597	308.2046966224747	9.233333333333333	249.46837367424243	276.6243766729798	13.325000000000001	211.59655969065656	236.11034330808081	11.583333333333334	230.6714609848485	221.5259632891414
2018-04-06	PSCA3	ACT5	56.653139022038566	19.015162920110193	222	383.1447464876033	309.5763647727273	NA	NA	NA	NA	NA	NA	NA	NA	NA
2018-04-07	PSCA3	ACT5	59.75135153724747	16.395001335227274	172.58333333333334	356.6424678661616	313.8354504419192	4.5874999999999995	246.4966574179293	276.67010126262625	7.3125	210.40897496843434	235.02659286616162	NA	NA	NA
2018-04-08	PSCA3	ACT5	58.88177320247934	15.073207479338842	147	351.95665643939395	320.39823908402207	NA	NA	NA	NA	NA	NA	NA	NA	NA
2018-04-09	PSCA3	ACT5	47.2983072885101	17.351972503156567	208.04166666666666	377.0542215909091	318.4514329861111	2.316666666666667	246.62370394570706	277.9312428661616	12.129166666666666	211.11828623737372	234.7406768939394	NA	NA	NA
2018-04-10	PSCA3	ACT5	48.62867706349206	17.493479325396827	199.47619047619048	370.65412103174606	314.2152654761905	NA	NA	NA	NA	NA	NA	NA	NA	NA
2018-04-11	PSCA3	ACT5	51.29741	15.274995217391304	190.04347826086956	366.17691666666667	317.3223952898551	NA	NA	NA	NA	NA	NA	NA	NA	NA
2018-04-12	PSCA3	ACT5	50.79010740358127	14.5612580922865	182.5909090909091	363.9753039256198	318.82766329201104	NA	NA	NA	NA	NA	NA	NA	NA	NA
2018-04-13	PSCA3	ACT5	58.641181505681814	14.95477285669192	201.16666666666666	368.9602086805556	316.9886328914141	0.95	242.87874924242425	275.9490914457071	6.416666666666667	212.0337372159091	235.9093343118687	34.041666666666664	239.46902525252526	221.4750444128788
2018-04-14	PSCA3	ACT5	63.244842420798896	15.201433460743802	218.86363636363637	379.0298189393939	316.62345471763086	NA	NA	NA	NA	NA	NA	NA	NA	NA
2018-04-15	PSCA3	ACT5	56.51623022727273	14.624387004419193	191.16666666666666	362.51720142045457	315.77867146464644	0.2833333333333333	242.2504396780303	275.61714684343434	6.770833333333333	212.00238207070709	235.43972683080807	38.166666666666664	240.7165373421717	221.35420789141415
2018-04-16	PSCA3	ACT5	56.258400378787876	14.052356219008265	198.45454545454547	370.30821208677685	317.5793233815427	NA	NA	NA	NA	NA	NA	NA	NA	NA
2018-04-17	PSCA3	ACT5	47.395726051136364	15.404057686237374	182.375	360.0532163510101	317.0447612058081	0.4666666666666667	243.8325646780303	276.8132259469697	3.7375000000000003	210.42226957070707	235.20955536616162	39.041666666666664	239.00829706439393	221.11526174242425
2018-04-18	PSCA3	ACT5	46.808009048821546	16.54257071969697	203.83333333333334	375.0011707912458	315.77447634680135	NA	NA	NA	NA	NA	NA	NA	NA	NA
2019-02-01	PSCA3	ACT5	58.673721360192836	14.830611642561983	271.49545454545455	392.9193345385675	315.44649679752064	NA	NA	NA	NA	NA	NA	NA	NA	NA
2019-02-06	PSCA3	ACT5	38.50300579710145	8.18787047826087	299.0173913043478	391.0567951251647	314.2342053359684	NA	NA	NA	NA	NA	NA	NA	NA	NA
2019-02-07	PSCA3	ACT5	38.97310948616601	9.251891627470355	296.39130434782606	384.9643554677207	310.02048191699606	NA	NA	NA	NA	NA	NA	NA	NA	NA
2019-02-08	PSCA3	ACT5	45.115485925559945	10.0144942585639	328.8086956521739	389.5221852437418	307.13332391304345	NA	NA	NA	NA	NA	NA	NA	NA	NA
2019-02-09	PSCA3	ACT5	43.88863531949934	8.96112589262187	179.74347826086955	336.951894400527	310.2635114624506	NA	NA	NA	NA	NA	NA	NA	NA	NA
2019-02-10	PSCA3	ACT5	41.89696134057971	8.435493174901186	199.73043478260868	351.2360719038208	314.763490085639	NA	NA	NA	NA	NA	NA	NA	NA	NA
2019-02-11	PSCA3	ACT5	47.42374342226614	9.685114184453228	195.92608695652174	350.9929173254282	316.1667317523057	NA	NA	NA	NA	NA	NA	NA	NA	NA
2019-02-12	PSCA3	ACT5	52.25173139657444	10.837757523386035	225.16086956521738	364.202404743083	317.0917790513834	NA	NA	NA	NA	NA	NA	27.391304347826086	237.21790408432148	222.3984494729908
2019-02-13	PSCA3	ACT5	46.06779423583663	11.806513916666667	237.94782608695652	369.06968735177867	314.3188367259552	NA	NA	NA	NA	NA	NA	NA	NA	NA
2019-02-14	PSCA3	ACT5	46.766938488142294	11.77052076778656	298.6434782608696	392.3288317523057	311.1515641963109	NA	NA	NA	NA	NA	NA	13.956521739130435	235.42476554677208	222.42151880764163
2019-02-15	PSCA3	ACT5	47.398292579051386	13.199309716732543	273.32608695652175	381.39222015810276	309.6795677536232	NA	NA	NA	NA	NA	NA	NA	NA	NA
2019-02-16	PSCA3	ACT5	52.75161527997365	12.240681597496707	310.10434782608695	390.1278152503294	308.1079851119895	NA	NA	NA	NA	NA	NA	NA	NA	NA
2019-02-17	PSCA3	ACT5	47.89494027997365	11.950230636363637	265.39130434782606	378.2613521080369	309.91854281949935	NA	NA	NA	NA	NA	NA	NA	NA	NA
2019-02-18	PSCA3	ACT5	50.5646235803689	12.11102342226614	328.17391304347825	400.3310040184453	307.8759958827404	NA	NA	NA	NA	NA	NA	NA	NA	NA
2019-02-19	PSCA3	ACT5	50.88777127470356	12.787268003952569	257.45217391304345	368.9988511857708	307.3466280632411	NA	NA	NA	NA	NA	NA	NA	NA	NA
2019-02-20	PSCA3	ACT5	47.31203037878788	12.27097782279315	214.19130434782608	358.82394196310935	312.1833206192358	NA	NA	NA	NA	NA	NA	NA	NA	NA
2019-02-21	PSCA3	ACT5	42.27026204201102	12.089242791666667	250.85454545454544	378.7734462465565	313.7769561983471	NA	NA	NA	NA	NA	NA	NA	NA	NA
2019-02-22	PSCA3	ACT5	46.46671021080369	11.764130316205534	225.65217391304347	365.44395569828725	311.97093138998684	NA	NA	NA	NA	NA	NA	NA	NA	NA
2019-02-23	PSCA3	ACT5	47.91982352437417	12.89377364295125	201.1695652173913	356.8182798418972	313.77912430830037	NA	NA	NA	NA	NA	NA	NA	NA	NA
2019-02-24	PSCA3	ACT5	44.717168148880106	12.254475428194993	198.91739130434783	358.3898275032938	316.4874395256917	NA	NA	NA	NA	NA	NA	NA	NA	NA
2019-02-25	PSCA3	ACT5	34.8064083629776	11.387606222990778	210.97391304347826	363.4604557641634	315.12117015810276	NA	NA	NA	NA	NA	NA	NA	NA	NA
2019-02-26	PSCA3	ACT5	28.03596059947299	11.152571295783925	188.76521739130436	358.13171360342557	316.1125071146245	NA	NA	NA	NA	NA	NA	NA	NA	NA
2019-02-27	PSCA3	ACT5	28.119580388669302	11.921419232542819	209.2304347826087	365.92413050065875	315.8928336627141	NA	NA	NA	NA	NA	NA	NA	NA	NA
2019-02-28	PSCA3	ACT5	34.63911035243742	12.89630125	213.09130434782608	363.8426822463768	313.65234627799737	NA	NA	NA	NA	NA	NA	NA	NA	NA
2019-03-01	PSCA3	ACT5	38.66805842555995	13.295238927865613	243.33478260869566	378.2644107378129	312.31986584321476	NA	NA	NA	NA	NA	NA	NA	NA	NA
2019-03-02	PSCA3	ACT5	35.75505255599473	13.086238646903821	215.95652173913044	364.2541969038208	311.4742471343873	NA	NA	NA	NA	NA	NA	NA	NA	NA
2019-03-05	PSCA3	ACT5	26.09458962450593	12.266065597496706	208.43478260869566	368.5277703886693	316.3632001646904	NA	NA	NA	NA	NA	NA	NA	NA	NA
2019-03-06	PSCA3	ACT5	44.384041406455864	11.555822098155467	265.3478260869565	388.0479182806324	315.46877009222663	NA	NA	NA	NA	NA	NA	NA	NA	NA
2019-03-07	PSCA3	ACT5	47.38066417325428	12.09756463768116	227.4695652173913	365.1257698616601	311.3948692358366	NA	NA	NA	NA	NA	NA	NA	NA	NA
2019-03-08	PSCA3	ACT5	46.01193624176548	12.130811723978919	254.28695652173914	378.01986597496705	312.03880918972334	NA	NA	NA	NA	NA	NA	NA	NA	NA
2019-03-09	PSCA3	ACT5	42.76317720418471	12.603376381313131	264.8857142857143	375.88546295093795	308.8416294011544	NA	NA	NA	NA	NA	NA	NA	NA	NA
2019-03-12	PSCA3	ACT5	51.183045933195594	13.022679722222222	214.56363636363636	363.7429815886134	315.53993110651976	NA	NA	NA	NA	NA	NA	NA	NA	NA
2019-03-13	PSCA3	ACT5	44.32951332070707	14.557565091540404	256.5916666666667	377.7349869318182	311.7658815340909	6.141666666666667	247.86585211489898	276.67325489267677	15.633333333333333	212.60956691919193	235.75525912247474	19.833333333333332	233.5466963699495	221.8488665719697
2019-03-14	PSCA3	ACT5	40.29447984848485	15.566129931129476	249.1818181818182	371.9132233471074	308.95888137052344	NA	NA	NA	NA	NA	NA	NA	NA	NA
2019-03-15	PSCA3	ACT5	42.50729972853535	16.21843096590909	268.42083333333335	384.9470347222222	309.1627869318182	6.1625	248.3985397411616	277.2379443181818	13.766666666666667	211.45269116161617	235.39681057449496	NA	NA	NA
2019-03-16	PSCA3	ACT5	44.584083626033056	16.45471620523416	292.8545454545455	391.254675792011	305.9161569559229	NA	NA	NA	NA	NA	NA	NA	NA	NA
2019-03-17	PSCA3	ACT5	44.904684981060605	17.37717382260101	260.9375	380.7701540088384	306.60727225378787	1.7083333333333333	246.08065037878788	277.4022520517677	12.254166666666666	210.02594719065655	235.18887875631313	NA	NA	NA
2019-03-18	PSCA3	ACT5	30.80282922520661	21.18746032369146	217.30454545454546	358.767376446281	306.8048436983471	NA	NA	NA	NA	NA	NA	NA	NA	NA
2019-03-19	PSCA3	ACT5	20.368714384469698	23.131180520833333	204.2625	363.3164844065657	311.55610482954546	7.183333333333334	260.63931388888886	286.33433109217174	8.495833333333334	206.15933898358585	232.9224127840909	42.916666666666664	236.29599753787878	219.63033658459597
2019-03-20	PSCA3	ACT5	22.254791193181816	23.586884896694215	244.57272727272726	385.5683292355372	311.0230101584022	NA	NA	NA	NA	NA	NA	NA	NA	NA
2019-03-21	PSCA3	ACT5	43.35960289583333	18.07337725	198.77083333333334	370.8320117361111	313.54830259259256	NA	NA	NA	NA	NA	NA	37.041666666666664	236.93274888888888	220.84515868055556
2017-05-19	PSCA3	ACT6	43.45401227272727	22.619989772727273	207.9090909090909	372.4370121212121	320.2935314393939	NA	NA	NA	NA	NA	NA	NA	NA	NA
2017-05-20	PSCA3	ACT6	43.45052402777778	23.155811354166666	170.66666666666666	361.9897940972222	325.64516979166666	3.2041666666666666	295.38214166666666	285.11440798611113	9.266666666666667	207.36358784722222	234.37170868055554	NA	NA	NA
2017-05-21	PSCA3	ACT6	44.69753234848485	24.159529848484848	194.0909090909091	379.34791742424244	325.26954204545456	NA	NA	NA	NA	NA	NA	NA	NA	NA
2017-05-22	PSCA3	ACT6	40.99643427083333	26.138011180555555	224.91666666666666	393.29264479166665	320.2919152777778	3.3166666666666664	305.3554604166667	291.9569079861111	12.608333333333333	206.216434375	233.24632881944444	31.666666666666668	214.2521125	233.88119826388888
2017-05-23	PSCA3	ACT6	42.72011409090909	24.291317083333333	203.54545454545453	376.2002053030303	316.58215454545456	NA	NA	NA	NA	NA	NA	NA	NA	NA
2017-05-24	PSCA3	ACT6	39.33299451388889	19.26706652777778	161	354.8910920138889	328.541075	1.1375	281.82739791666665	276.5007552083333	6.695833333333334	208.12536805555555	235.83502361111113	34.166666666666664	214.713428125	235.15086840277777
2017-05-25	PSCA3	ACT6	44.341285666666664	21.628763458333335	214.1	385.3160320833333	322.8178629166667	NA	NA	NA	NA	NA	NA	NA	NA	NA
2017-05-26	PSCA3	ACT6	40.976405347222226	24.688688541666668	212.66666666666666	378.47408506944447	319.77878055555556	9.6875	303.8329284722222	287.01985	16.5875	208.32729583333332	233.91771701388888	23.416666666666668	212.48154479166666	234.12458784722222
2017-05-27	PSCA3	ACT6	36.47332590909091	27.47170753787879	224.77272727272728	390.813834469697	318.976378030303	NA	NA	NA	NA	NA	NA	NA	NA	NA
2017-05-28	PSCA3	ACT6	37.112919930555556	26.92287642361111	205.54166666666666	380.8234947916667	317.3528336805556	9.166666666666666	308.111715625	289.93222118055553	19.6875	208.2631513888889	233.27326666666667	24.083333333333332	213.61649444444444	233.81855902777778
2017-05-29	PSCA3	ACT6	50.07306787878788	22.929057424242423	157.3181818181818	355.3315901515152	325.8853265151515	NA	NA	NA	NA	NA	NA	NA	NA	NA
2017-05-30	PSCA3	ACT6	56.56350555555556	18.965292916666666	141.5	348.36757708333334	330.18605625	0.43333333333333335	279.27493854166664	274.6914826388889	4.404166666666667	208.2576204861111	236.3276829861111	28.75	213.01724965277776	236.03041875
2017-05-31	PSCA3	ACT6	47.62045871212121	22.593396893939392	132.77272727272728	345.7776393939394	329.42900871212123	NA	NA	NA	NA	NA	NA	NA	NA	NA
2017-06-01	PSCA3	ACT6	53.22215302083333	22.14023315972222	128.91666666666666	346.77676527777777	331.7516434027778	0.7250000000000001	288.536290625	280.52643159722226	4.045833333333333	206.160515625	235.31435972222224	21.375	208.05500625	235.39308020833334
2017-06-02	PSCA3	ACT6	43.03972659090909	23.648655227272727	141.54545454545453	354.1926522727273	332.1660981060606	NA	NA	NA	NA	NA	NA	NA	NA	NA
2017-06-03	PSCA3	ACT6	44.661807430555555	21.118023263888887	153.29166666666666	359.0287760416667	330.5219940972222	0.9833333333333334	284.89019756944447	278.6142329861111	8.733333333333333	208.32220069444443	235.45291805555556	25.916666666666668	212.46376805555556	235.41971666666666
2017-06-04	PSCA3	ACT6	42.19750534090909	20.601730265151517	144.54545454545453	350.1689901515152	330.1984867424242	NA	NA	NA	NA	NA	NA	NA	NA	NA
2017-06-05	PSCA3	ACT6	39.762584965277775	22.042936319444443	153.33333333333334	354.05468958333336	329.18235069444444	1.5791666666666666	289.7557111111111	282.04686979166667	5.908333333333333	206.33123750000001	234.66399618055556	31.583333333333332	212.70419444444445	234.63685833333332
2017-06-06	PSCA3	ACT6	35.01221147727273	26.129104204545456	180.22727272727272	368.29754507575757	325.94299545454544	NA	NA	NA	NA	NA	NA	NA	NA	NA
2017-06-07	PSCA3	ACT6	31.95496083754209	27.109091418350168	157.72222222222223	355.5652789983165	321.9499282828283	NA	NA	NA	NA	NA	NA	NA	NA	NA
2017-06-08	PSCA3	ACT6	54.43845884920635	20.63795	146.47619047619048	351.62038452380955	329.62911587301585	NA	NA	NA	NA	NA	NA	NA	NA	NA
2017-06-09	PSCA3	ACT6	46.447941319444446	19.894844513888888	152.66666666666666	354.7365090277778	330.38527256944445	1.1875	282.185490625	276.87669166666666	7.116666666666667	208.1479809027778	235.61598159722223	25.666666666666668	211.65252916666668	235.32430277777777
2017-06-10	PSCA3	ACT6	43.13855393939394	20.833206590909093	146.95454545454547	346.802734469697	329.15785492424243	NA	NA	NA	NA	NA	NA	NA	NA	NA
2017-06-13	PSCA3	ACT6	50.42518447916667	19.37219548611111	130.04166666666666	342.146803125	331.4624131944444	1.9166666666666667	283.2655434027778	276.96814895833336	6.3625	208.4618923611111	235.98193159722223	24.125	211.10876840277777	235.67675659722224
2017-06-14	PSCA3	ACT6	41.299771535353536	21.270977343434343	138.4090909090909	345.34394560606063	332.2285137878788	NA	NA	NA	NA	NA	NA	NA	NA	NA
2018-05-26	PSCA3	ACT6	44.39128048209366	20.63852641184573	164.22727272727272	350.9461811983471	324.57364590220385	NA	NA	NA	NA	NA	NA	NA	NA	NA
2018-05-27	PSCA3	ACT6	42.21323535353535	22.08549710858586	161.75	348.38755410353536	323.45638222853535	1.3333333333333333	281.9371168244949	276.04245432449494	6.5125	210.16608743686868	235.73472597853535	34.75	214.32019633838382	235.38446631944444
2018-05-28	PSCA3	ACT6	45.45985774104683	21.61806075413223	140.54545454545453	342.31643533057854	326.9832803030303	NA	NA	NA	NA	NA	NA	NA	NA	NA
2018-05-29	PSCA3	ACT6	45.92721577335858	18.92110408459596	160	351.20158364898987	328.45549318181816	1.1708333333333334	276.57771903409093	272.51954289772726	6.245833333333334	211.67185593434343	236.6634762310606	29	213.50344738005052	236.3026407828283
2018-05-30	PSCA3	ACT6	41.24742339876033	19.842363026859505	149.95454545454547	344.7949719352617	327.0624676997245	NA	NA	NA	NA	NA	NA	NA	NA	NA
2018-05-31	PSCA3	ACT6	45.33175070707071	18.97371651199495	153.125	346.8152888888889	327.4632117424242	1.3791666666666667	277.2951567550505	273.0976293560606	5.6375	211.37948825757576	236.71058207070706	26.625	212.23414071969697	236.40605214646465
2018-06-01	PSCA3	ACT6	39.95237196280992	21.13096232093664	138.6818181818182	340.2990871900826	327.192444869146	NA	NA	NA	NA	NA	NA	NA	NA	NA
2018-06-02	PSCA3	ACT6	38.720724277146466	23.6079397885101	185.25	362.71825650252526	323.78403456439395	2.7916666666666665	286.60193970959597	278.97762026515153	10.295833333333334	209.36185587121213	235.01772875631312	22.583333333333332	209.64472272727272	235.12716609848485
2018-06-03	PSCA3	ACT6	54.268001039944906	19.62586155647383	153.63636363636363	351.5851491046832	324.9204953168044	NA	NA	NA	NA	NA	NA	NA	NA	NA
2018-06-04	PSCA3	ACT6	49.32472913271605	19.533655074074073	144.05555555555554	337.4078199691358	328.2033019135803	NA	NA	NA	NA	NA	NA	NA	NA	NA
2018-06-05	PSCA3	ACT6	39.47516789944903	21.737201800964186	148.63636363636363	342.03701415289254	324.63196883608816	NA	NA	NA	NA	NA	NA	NA	NA	NA
2018-06-06	PSCA3	ACT6	41.760704311868686	23.01038228219697	172.125	356.72697831439393	325.554354229798	2.0416666666666665	284.20820214646466	277.6798575757576	8.745833333333334	209.73375157828283	235.3647473169192	26.75	211.23096351010102	235.23102869318183
2018-06-07	PSCA3	ACT6	43.927472827134984	22.08917164600551	126.81818181818181	334.8301575757576	326.99410733471075	NA	NA	NA	NA	NA	NA	NA	NA	NA
2018-06-08	PSCA3	ACT6	56.04101744002525	19.737185653409092	161.08333333333334	355.66797664141416	328.8053482007576	0.6666666666666667	276.13204646464646	272.4432358901515	7.9875	212.95953557449494	236.81274930555557	30.041666666666668	214.92676767676767	236.5397775568182
2018-06-09	PSCA3	ACT6	54.82024538676236	17.966293129984052	141.57894736842104	340.7205133572568	328.07264685007976	NA	NA	NA	NA	NA	NA	NA	NA	NA
2018-06-10	PSCA3	ACT6	52.96477455492424	17.978014763257576	135.875	336.61631063762627	328.80365173611114	0.45	275.7805363320707	272.173295959596	3.0083333333333333	211.12123519570707	236.8683722222222	26	211.50235918560605	236.59114232954545
2018-06-11	PSCA3	ACT6	45.27466801652893	20.84800858815427	185.1818181818182	357.5903193181818	324.09195898760333	NA	NA	NA	NA	NA	NA	NA	NA	NA
2018-06-12	PSCA3	ACT6	44.75931746843435	20.583688374368688	185.66666666666666	362.6903815972222	323.4408451388889	4.316666666666666	280.6587588068182	274.1573502209596	12.279166666666667	211.95332452651516	236.15193330176768	15.708333333333334	209.42779232954547	235.97295527146466
2018-06-13	PSCA3	ACT6	50.38366839876033	20.798696229338844	140.54545454545453	337.43967933884295	324.21414600550963	NA	NA	NA	NA	NA	NA	NA	NA	NA
2018-06-14	PSCA3	ACT6	47.94735789457071	20.636133396464647	150.29166666666666	346.03350555555556	328.824480145202	3.341666666666667	280.7675530618687	274.3114370580808	8.604166666666666	210.80248828914142	236.3611071969697	18.666666666666668	209.1119460858586	236.09472446338384
2018-06-15	PSCA3	ACT6	45.64966324724518	22.057505048209368	133.86363636363637	338.20628116391185	328.0066848140496	NA	NA	NA	NA	NA	NA	NA	NA	NA
2018-06-16	PSCA3	ACT6	42.55370174558081	24.178452496843434	149.79166666666666	346.9701068497475	328.09120716540406	0.8125	287.1004128787879	280.038633364899	5.270833333333333	207.97515505050504	235.1510438131313	27.083333333333332	210.0173853219697	235.23656158459596
2018-06-17	PSCA3	ACT6	37.24298132231405	28.720124924242423	178.86363636363637	360.51655344352616	320.6602392906336	NA	NA	NA	NA	NA	NA	NA	NA	NA
2018-06-18	PSCA3	ACT6	38.2998097885101	29.09335658459596	192.33333333333334	369.28789087752523	315.8349408143939	5.241666666666667	298.96921587752524	286.6086433712121	11.0125	205.45922329545454	233.28604921085858	24.75	207.91904049873736	233.54955126262627
2018-06-19	PSCA3	ACT6	42.663742155647384	27.615043650137743	160.6818181818182	364.25730747245177	326.1371751721763	NA	NA	NA	NA	NA	NA	NA	NA	NA
2018-06-20	PSCA3	ACT6	44.4943112405303	27.366529381313132	193.04166666666666	377.71763570075757	317.2429815340909	21.495833333333334	300.9517340909091	279.87718042929293	21.854166666666668	210.16797702020202	234.04256382575758	11.583333333333334	207.0085174558081	234.52657724116162
2018-06-21	PSCA3	ACT6	48.34727531336088	23.981488395316802	100	329.133908161157	326.65702568870523	NA	NA	NA	NA	NA	NA	NA	NA	NA
2018-06-22	PSCA3	ACT6	50.93293777777778	22.177433664772728	113.79166666666667	338.89401392045454	330.95202522095957	0.8375	279.2949075757576	274.4330602588384	3.595833333333333	207.97882436868687	235.8429659090909	17.875	206.55163731060605	235.55825454545453
2018-06-23	PSCA3	ACT6	53.25741834710744	22.64077623966942	123.18181818181819	349.1166138774105	331.26155416666666	NA	NA	NA	NA	NA	NA	NA	NA	NA
2018-06-24	PSCA3	ACT6	50.99358305239899	22.908393712121214	139.25	345.93361950757577	325.27737449494947	3.566666666666667	283.26381893939396	275.70823996212124	7.629166666666666	208.91287219065657	235.52565735479797	NA	NA	NA
2018-06-25	PSCA3	ACT6	52.36779483471074	21.86648591597796	105.81818181818181	335.71268474517905	330.0812907369146	NA	NA	NA	NA	NA	NA	NA	NA	NA
2018-06-26	PSCA3	ACT6	45.55730683712121	21.913935325126264	122.08333333333333	338.9567172348485	330.8920593118687	1.375	280.7266608901515	275.53750905934345	5.483333333333333	209.46703825757575	235.8951941287879	26.708333333333332	211.31785969065658	235.42401783459596
2018-06-27	PSCA3	ACT6	46.88549877066116	21.644623502066114	125.9090909090909	340.5529109504132	330.211852238292	NA	NA	NA	NA	NA	NA	NA	NA	NA
2018-06-28	PSCA3	ACT6	48.71669658712121	21.331957666666668	138.1	345.18580988636364	329.3191376515152	1.1500000000000001	279.2809781060606	274.61749462121213	6.3950000000000005	210.39599897727274	236.24009242424242	23.1	210.70007791666666	235.8419031060606
2018-06-29	PSCA3	ACT6	48.17726110192837	23.431626201790632	157.86363636363637	352.59408880853994	326.82538150826446	NA	NA	NA	NA	NA	NA	NA	NA	NA
2018-07-03	PSCA3	ACT6	42.218174948347105	23.3415771969697	157.13636363636363	349.99824951790634	326.0006593663912	NA	NA	NA	NA	NA	NA	NA	NA	NA
2018-07-06	PSCA3	ACT6	40.57099003293808	27.12453272397892	110.65217391304348	336.54147012516466	326.9747617259552	NA	NA	NA	NA	NA	NA	14.130434782608695	202.6022175889328	234.04977644927536
2018-07-07	PSCA3	ACT6	43.30698714876033	25.95690266184573	112.36363636363636	341.036038946281	332.28893984159777	NA	NA	NA	NA	NA	NA	NA	NA	NA
2018-07-08	PSCA3	ACT6	44.422714144570705	25.597838948863636	139.54166666666666	352.10315890151514	329.22296224747475	3.3625	288.5345045454545	279.96045533459596	10.145833333333334	207.41189100378787	234.61133216540404	17.833333333333332	206.66624529671716	234.53206044823233
2018-07-09	PSCA3	ACT6	47.39313873847167	24.55935755599473	128.08695652173913	342.1712805665349	326.7256592226614	NA	NA	NA	NA	NA	NA	NA	NA	NA
2018-07-10	PSCA3	ACT6	47.23793756944445	24.359730568181817	129.125	339.7801792613636	330.04538585858586	1.2791666666666668	285.7156385732323	278.67925353535355	4.458333333333333	206.7798747159091	235.0536596590909	NA	NA	NA
2018-07-11	PSCA3	ACT6	43.27963138774105	26.998524824380166	137.36363636363637	349.8318039944904	328.9367770661157	NA	NA	NA	NA	NA	NA	NA	NA	NA
2018-10-19	PSCA3	ACT6	61.95721116391184	16.621958708677685	429.1818181818182	436.8165880509642	303.06602530991734	NA	NA	NA	NA	NA	NA	NA	NA	NA
2018-10-20	PSCA3	ACT6	61.92041169507576	15.859629816919192	234.70833333333334	367.2720022411616	314.1181434659091	NA	NA	NA	8.366666666666667	213.58146313131314	237.42132556818183	16.666666666666668	211.12839027777778	236.9904795770202
2018-10-21	PSCA3	ACT6	60.899180134297524	15.934018484848485	351.1363636363636	426.756260915978	315.82919135674933	NA	NA	NA	NA	NA	NA	NA	NA	NA
2018-10-22	PSCA3	ACT6	63.60546610479798	15.347798469065657	541.5	476.5340898358586	299.4865988320707	NA	NA	NA	22.579166666666666	217.2759549558081	237.5275695391414	0.5416666666666666	209.4843332070707	237.09539172979797
2018-10-23	PSCA3	ACT6	62.00578471763085	15.997222551652893	460.90909090909093	425.1643347107438	296.77263798209367	NA	NA	NA	NA	NA	NA	NA	NA	NA
2018-10-24	PSCA3	ACT6	57.998348819444445	17.941987465277776	260.3333333333333	365.09044375	312.0301659722222	NA	NA	NA	16.679166666666667	214.72545763888888	237.00544722222222	11.291666666666666	211.3314861111111	236.71729722222221
2018-10-25	PSCA3	ACT6	65.34959278236914	17.682435499311296	293.09090909090907	394.24337506887053	318.8301201446281	NA	NA	NA	NA	NA	NA	NA	NA	NA
2018-10-26	PSCA3	ACT6	63.615084532828284	19.016093781565658	182.75	342.47723791035355	318.2161805555556	NA	NA	NA	7.858333333333333	212.46293797348486	236.85292635732324	21.5	212.18673809974746	236.5795006628788
2018-10-27	PSCA3	ACT6	64.1999488016529	16.122738316115704	243.04545454545453	385.7404372245179	325.1013101239669	NA	NA	NA	NA	NA	NA	NA	NA	NA
2018-10-28	PSCA3	ACT6	63.97322339962121	16.76946587121212	158.58333333333334	338.0891668876263	324.12064359217175	NA	NA	NA	6.8375	213.78766341540404	237.23008977272727	27.25	215.2225838068182	236.88120703914143
2018-10-29	PSCA3	ACT6	59.36418780647383	15.969694349173555	217.36363636363637	376.1288719008264	327.26564555785126	NA	NA	NA	NA	NA	NA	NA	NA	NA
2018-10-30	PSCA3	ACT6	59.48539315340909	16.604047698863635	247.29166666666666	382.377395864899	320.62082809343434	NA	NA	NA	15.1125	214.77199160353535	237.26824349747474	9.875	210.57596262626262	236.9083396780303
2018-11-02	PSCA3	ACT6	59.99470812672176	19.134028929063362	159.5	350.4122431473829	329.8646231060606	NA	NA	NA	NA	NA	NA	NA	NA	NA
2018-11-03	PSCA3	ACT6	64.57297847853535	17.04643874368687	177.62083333333334	359.10311704545455	329.5538518939394	NA	NA	NA	NA	NA	NA	NA	NA	NA
2018-11-04	PSCA3	ACT6	61.291232407773386	17.702771277997364	149.2478260869565	343.1768183135705	328.23228916337285	NA	NA	NA	NA	NA	NA	NA	NA	NA
2018-11-05	PSCA3	ACT6	58.699679097496706	16.678907061923585	196.61304347826086	368.88185181159423	329.6463316864295	NA	NA	NA	NA	NA	NA	NA	NA	NA
2018-11-06	PSCA3	ACT6	56.33163458827404	15.86203318511199	198.34347826086957	363.7093759881423	325.204081884058	NA	NA	NA	NA	NA	NA	NA	NA	NA
2018-11-07	PSCA3	ACT6	53.461911205533596	15.109170289855072	235.62173913043478	391.5136392951252	324.28891294466405	NA	NA	NA	NA	NA	NA	NA	NA	NA
2018-11-08	PSCA3	ACT6	51.6481303030303	13.542032355072465	307.30434782608694	408.29460744400524	314.0182167654809	NA	NA	NA	NA	NA	NA	NA	NA	NA
2018-11-09	PSCA3	ACT6	53.02592299736495	13.081232631752306	432.73478260869564	444.73020658761527	309.20532414361	NA	NA	NA	NA	NA	NA	NA	NA	NA
2018-11-10	PSCA3	ACT6	54.00636059947299	14.069255612648222	300.4956521739131	378.69457355072467	304.5331618906456	NA	NA	NA	NA	NA	NA	NA	NA	NA
[truncated: 7,035 more rows]
